# Supplementary material for: Phenotypic and Genomic Characterization of Vancomycin Non-Susceptibility in Multidrug-Resistant Enterococcus spp. From Hungarian Poultry
Source: Antibiotics (Basel). 2026 Jan 28;15(2):131. doi: 10.3390/antibiotics15020131 (PMC12937384; doi:10.3390/antibiotics15020131)
Supplement: Supplementary file 1 [file antibiotics-15-00131-s001.zip]

Archive with 2 entries (2 files):
- Supplementary materials figures.pdf
- Supplementary Table S1.xlsx
