# Supplementary material for: Phenotypic and Genomic Characterization of Vancomycin Non-Susceptibility in Multidrug-Resistant Enterococcus spp. From Hungarian Poultry
Source: Antibiotics (Basel). 2026 Jan 28;15(2):131. doi: 10.3390/antibiotics15020131 (PMC12937384; doi:10.3390/antibiotics15020131)
Supplement: Supplementary file 1 [file antibiotics-15-00131-s001.zip › Supplementary Table S1.xlsx]

## Sheet: Enterococcus
sample	Best_Hit_ARO	Percentage Length of Reference Sequence	Best_Identities	Drug Class	Resistance Mechanism	AMR Gene Family	Nudged	Note	plasmid	MGE	phage
18	AAC(3)-Id	100	100	aminoglycoside antibiotic	antibiotic inactivation	AAC(3)			plasmid.Proteobacteria	IS6100
142	tet(S)	51.64	100	tetracycline antibiotic	antibiotic target protection	tetracycline-resistant ribosomal protection protein			plasmid.unclassified
18	AAC(6')-Ii	100	98.9	aminoglycoside antibiotic	antibiotic inactivation	AAC(6')			plasmid.Firmicutes
142	tet(M)	22.54	100	tetracycline antibiotic	antibiotic target protection	tetracycline-resistant ribosomal protection protein			plasmid.Firmicutes
142	vanS gene in vanC cluster	26.59	98.96	glycopeptide antibiotic	antibiotic target alteration	vanS; glycopeptide resistance gene cluster	TRUE	loose hit with at least 95 percent identity pushed strict
142	aadA	100	100	aminoglycoside antibiotic	antibiotic inactivation	ANT(3'')
18	aadA7	98.49	99.23	aminoglycoside antibiotic	antibiotic inactivation	ANT(3'')			plasmid.Proteobacteria	IS6100
142	vanY gene in vanA cluster	18.81	68.63	glycopeptide antibiotic	antibiotic target alteration	vanY; glycopeptide resistance gene cluster
142	vanY gene in vanG cluster	93.91	33.33	glycopeptide antibiotic	antibiotic target alteration	vanY; glycopeptide resistance gene cluster
142	tet(S)	33.23	99.52	tetracycline antibiotic	antibiotic target protection	tetracycline-resistant ribosomal protection protein			plasmid.Firmicutes
22	AAC(6')-Ii	100	99.45	aminoglycoside antibiotic	antibiotic inactivation	AAC(6')
142	catA4	100	96.77	phenicol antibiotic	antibiotic inactivation	chloramphenicol acetyltransferase (CAT)
18	ANT(3'')-IIa	82.35	99.62	aminoglycoside antibiotic	antibiotic inactivation	ANT(3'')				Tn7
274	AAC(6')-Ii	100	98.9	aminoglycoside antibiotic	antibiotic inactivation	AAC(6')
303	AAC(6')-Ii	100	98.9	aminoglycoside antibiotic	antibiotic inactivation	AAC(6')
142	CRP	100	98.1	macrolide antibiotic; fluoroquinolone antibiotic; penam	antibiotic efflux	resistance-nodulation-cell division (RND) antibiotic efflux pump
18	APH(6)-Id	100	99.64	aminoglycoside antibiotic	antibiotic inactivation	APH(6)			plasmid.Proteobacteria
142	dfrA1	100	99.36	diaminopyrimidine antibiotic	antibiotic target replacement	trimethoprim resistant dihydrofolate reductase dfr
142	adeF	99.34	42.17	fluoroquinolone antibiotic; tetracycline antibiotic	antibiotic efflux	resistance-nodulation-cell division (RND) antibiotic efflux pump
142	mef(B)	20.54	100	macrolide antibiotic	antibiotic efflux	major facilitator superfamily (MFS) antibiotic efflux pump	TRUE	loose hit with at least 95 percent identity pushed strict		IS26
189-1	AAC(6')-Ii	100	98.9	aminoglycoside antibiotic	antibiotic inactivation	AAC(6')
142	efrA	100.35	79.69	macrolide antibiotic; fluoroquinolone antibiotic; rifamycin antibiotic	antibiotic efflux	ATP-binding cassette (ABC) antibiotic efflux pump
303	aad(6)	62.32	100	aminoglycoside antibiotic	antibiotic inactivation	ANT(6)	TRUE	loose hit with at least 95 percent identity pushed strict
18	catA4	100	96.77	phenicol antibiotic	antibiotic inactivation	chloramphenicol acetyltransferase (CAT)
18	CRP	100	98.1	macrolide antibiotic; fluoroquinolone antibiotic; penam	antibiotic efflux	resistance-nodulation-cell division (RND) antibiotic efflux pump
142	vanG	104.87	38.98	glycopeptide antibiotic	antibiotic target alteration	glycopeptide resistance gene cluster; Van ligase
18	dfrA1	100	99.36	diaminopyrimidine antibiotic	antibiotic target replacement	trimethoprim resistant dihydrofolate reductase dfr				Tn7
142	Escherichia coli EF-Tu mutants conferring resistance to Pulvomycin	96.09	94.91	elfamycin antibiotic	antibiotic target alteration	elfamycin resistant EF-Tu
142	QnrD1	54.67	100	fluoroquinolone antibiotic	antibiotic target protection	quinolone resistance protein (qnr)	TRUE	loose hit with at least 95 percent identity pushed strict	plasmid.Proteobacteria
142	Klebsiella pneumoniae KpnH	98.63	72.95	macrolide antibiotic; fluoroquinolone antibiotic; aminoglycoside antibiotic; carbapenem; cephalosporin; penam; peptide antibiotic; penem	antibiotic efflux	major facilitator superfamily (MFS) antibiotic efflux pump
18	eatAv	100	99	pleuromutilin antibiotic	antibiotic target protection	Miscellaneous ABC-F subfamily ATP-binding cassette ribosomal protection proteins
142	Haemophilus influenzae PBP3 conferring resistance to beta-lactam antibiotics	98.03	52.67	cephalosporin; cephamycin; penam	antibiotic target alteration	Penicillin-binding protein mutations conferring resistance to beta-lactam antibiotics
153	vanT gene in vanG cluster	52.11	34.51	glycopeptide antibiotic	antibiotic target alteration	glycopeptide resistance gene cluster; vanT
18	efmA	100	99.77	macrolide antibiotic; fluoroquinolone antibiotic	antibiotic efflux	major facilitator superfamily (MFS) antibiotic efflux pump
18	efrA	100.17	82.64	macrolide antibiotic; fluoroquinolone antibiotic; rifamycin antibiotic	antibiotic efflux	ATP-binding cassette (ABC) antibiotic efflux pump
142	Morganella morganii gyrB conferring resistance to fluoroquinolones	100	84.58	fluoroquinolone antibiotic	antibiotic target alteration	fluoroquinolone resistant gyrB
18	Escherichia coli EF-Tu mutants conferring resistance to Pulvomycin	96.09	94.91	elfamycin antibiotic	antibiotic target alteration	elfamycin resistant EF-Tu
18	Klebsiella pneumoniae KpnH	98.63	72.95	macrolide antibiotic; fluoroquinolone antibiotic; aminoglycoside antibiotic; carbapenem; cephalosporin; penam; peptide antibiotic; penem	antibiotic efflux	major facilitator superfamily (MFS) antibiotic efflux pump
18	lnuF	102.93	99.27	lincosamide antibiotic	antibiotic inactivation	lincosamide nucleotidyltransferase (LNU)				Tn7
18	Morganella morganii gyrB conferring resistance to fluoroquinolones	100	84.45	fluoroquinolone antibiotic	antibiotic target alteration	fluoroquinolone resistant gyrB
18	msrC	100	95.33	macrolide antibiotic; streptogramin antibiotic; streptogramin B antibiotic	antibiotic target protection	msr-type ABC-F protein	TRUE	loose hit with at least 95 percent identity pushed strict
153	vanY gene in vanB cluster	88.06	51.5	glycopeptide antibiotic	antibiotic target alteration	vanY; glycopeptide resistance gene cluster
18	rsmA	101.64	86.89	fluoroquinolone antibiotic; diaminopyrimidine antibiotic; phenicol antibiotic	antibiotic efflux	resistance-nodulation-cell division (RND) antibiotic efflux pump
18	tet(A)	94.1	98.48	tetracycline antibiotic	antibiotic efflux	major facilitator superfamily (MFS) antibiotic efflux pump			plasmid.Proteobacteria
142	qacL	100	93.64	disinfecting agents and antiseptics	antibiotic efflux	small multidrug resistance (SMR) antibiotic efflux pump				IS26
142	QnrD1	67.29	100	fluoroquinolone antibiotic	antibiotic target protection	quinolone resistance protein (qnr)	TRUE	loose hit with at least 95 percent identity pushed strict	plasmid.Proteobacteria
170	vanY gene in vanB cluster	88.06	51.5	glycopeptide antibiotic	antibiotic target alteration	vanY; glycopeptide resistance gene cluster
142	rsmA	101.64	86.89	fluoroquinolone antibiotic; diaminopyrimidine antibiotic; phenicol antibiotic	antibiotic efflux	resistance-nodulation-cell division (RND) antibiotic efflux pump
170	vanT gene in vanG cluster	52.11	34.51	glycopeptide antibiotic	antibiotic target alteration	glycopeptide resistance gene cluster; vanT
142	SAT-2	100	100	nucleoside antibiotic	antibiotic inactivation	streptothricin acetyltransferase (SAT)
142	sul3	100	100	sulfonamide antibiotic	antibiotic target replacement	sulfonamide resistant sul				IS26
142	tet(J)	100	98.74	tetracycline antibiotic	antibiotic efflux	major facilitator superfamily (MFS) antibiotic efflux pump
142	tet(M)	74.96	97.91	tetracycline antibiotic	antibiotic target protection	tetracycline-resistant ribosomal protection protein
142	vanC	100.29	97.96	glycopeptide antibiotic	antibiotic target alteration	glycopeptide resistance gene cluster; Van ligase
142	vanR gene in vanC cluster	100	99.57	glycopeptide antibiotic	antibiotic target alteration	glycopeptide resistance gene cluster; vanR
142	vanS gene in vanC cluster	65.65	97.89	glycopeptide antibiotic	antibiotic target alteration	vanS; glycopeptide resistance gene cluster	TRUE	loose hit with at least 95 percent identity pushed strict
142	vanT gene in vanC cluster	100	97.56	glycopeptide antibiotic	antibiotic target alteration	glycopeptide resistance gene cluster; vanT
179	vanY gene in vanB cluster	54.1	56.43	glycopeptide antibiotic	antibiotic target alteration	vanY; glycopeptide resistance gene cluster
179	vanT gene in vanG cluster	52.11	34.24	glycopeptide antibiotic	antibiotic target alteration	glycopeptide resistance gene cluster; vanT
142	vanXY gene in vanC cluster	71.58	100	glycopeptide antibiotic	antibiotic target alteration	glycopeptide resistance gene cluster; vanXY
189	ANT(3'')-IIa	81.11	99.62	aminoglycoside antibiotic	antibiotic inactivation	ANT(3'')				Tn7
189	catA4	100	91.63	phenicol antibiotic	antibiotic inactivation	chloramphenicol acetyltransferase (CAT)
18	PDC-354	10.83	100	monobactam; carbapenem; cephalosporin	antibiotic inactivation	PDC beta-lactamase	TRUE	loose hit with at least 95 percent identity pushed strict	plasmid.unclassified
189	CRP	100	98.1	macrolide antibiotic; fluoroquinolone antibiotic; penam	antibiotic efflux	resistance-nodulation-cell division (RND) antibiotic efflux pump
18	tet(M)	44.6	100	tetracycline antibiotic	antibiotic target protection	tetracycline-resistant ribosomal protection protein			plasmid.unclassified
18	FosI	86.57	42.98	phosphonic acid antibiotic	antibiotic inactivation	fosfomycin thiol transferase			plasmid.Firmicutes
18	CMY-168	24.41	100	cephamycin	antibiotic inactivation	CMY beta-lactamase	TRUE	loose hit with at least 95 percent identity pushed strict
189	dfrA1	100	99.36	diaminopyrimidine antibiotic	antibiotic target replacement	trimethoprim resistant dihydrofolate reductase dfr				Tn7
189	dfrE	100	98.17	diaminopyrimidine antibiotic	antibiotic target replacement	trimethoprim resistant dihydrofolate reductase dfr
189	efrA	100	99.3	macrolide antibiotic; fluoroquinolone antibiotic; rifamycin antibiotic	antibiotic efflux	ATP-binding cassette (ABC) antibiotic efflux pump
189	efrB	162.71	95.83	macrolide antibiotic; fluoroquinolone antibiotic; rifamycin antibiotic	antibiotic efflux	ATP-binding cassette (ABC) antibiotic efflux pump	TRUE	loose hit with at least 95 percent identity pushed strict
189	emeA	97.71	97.71	disinfecting agents and antiseptics	antibiotic efflux	multidrug and toxic compound extrusion (MATE) transporter
189	Escherichia coli EF-Tu mutants conferring resistance to Pulvomycin	96.09	94.66	elfamycin antibiotic	antibiotic target alteration	elfamycin resistant EF-Tu
18	vanY gene in vanB cluster	82.09	57.14	glycopeptide antibiotic	antibiotic target alteration	vanY; glycopeptide resistance gene cluster
153	dfrE	100	98.17	diaminopyrimidine antibiotic	antibiotic target replacement	trimethoprim resistant dihydrofolate reductase dfr
18	rgt1438	9.25	100	rifamycin antibiotic	antibiotic inactivation	rifampin glycosyltransferase	TRUE	loose hit with at least 95 percent identity pushed strict
18	MCR-3.17	10	100	peptide antibiotic	antibiotic target alteration	MCR phosphoethanolamine transferase	TRUE	loose hit with at least 95 percent identity pushed strict			dsDNAphage
153	dfrG	100	100	diaminopyrimidine antibiotic	antibiotic target replacement	trimethoprim resistant dihydrofolate reductase dfr			plasmid.Firmicutes	Tn917
18	emeA	27.74	100	disinfecting agents and antiseptics	antibiotic efflux	multidrug and toxic compound extrusion (MATE) transporter	TRUE	loose hit with at least 95 percent identity pushed strict
153	efrA	100	99.65	macrolide antibiotic; fluoroquinolone antibiotic; rifamycin antibiotic	antibiotic efflux	ATP-binding cassette (ABC) antibiotic efflux pump
153	efrB	161.88	96.13	macrolide antibiotic; fluoroquinolone antibiotic; rifamycin antibiotic	antibiotic efflux	ATP-binding cassette (ABC) antibiotic efflux pump	TRUE	loose hit with at least 95 percent identity pushed strict
18	tet(M)	28.33	100	tetracycline antibiotic	antibiotic target protection	tetracycline-resistant ribosomal protection protein
18	emrR	43.18	100	fluoroquinolone antibiotic	antibiotic efflux	major facilitator superfamily (MFS) antibiotic efflux pump	TRUE	loose hit with at least 95 percent identity pushed strict	plasmid.unclassified
18	tet(D)	74.11	54.29	tetracycline antibiotic	antibiotic efflux	major facilitator superfamily (MFS) antibiotic efflux pump
18	tet(J)	29.15	100	tetracycline antibiotic	antibiotic efflux	major facilitator superfamily (MFS) antibiotic efflux pump	TRUE	loose hit with at least 95 percent identity pushed strict
18	vanY gene in vanB cluster	102.24	34.9	glycopeptide antibiotic	antibiotic target alteration	vanY; glycopeptide resistance gene cluster
18	lsaA	32.73	99.39	lincosamide antibiotic; streptogramin antibiotic; streptogramin A antibiotic; streptogramin B antibiotic; pleuromutilin antibiotic	antibiotic target protection	lsa-type ABC-F protein	TRUE	loose hit with at least 95 percent identity pushed strict	plasmid.Firmicutes
153	emeA	97.71	97.71	disinfecting agents and antiseptics	antibiotic efflux	multidrug and toxic compound extrusion (MATE) transporter
153	ErmB	98.79	97.96	macrolide antibiotic; lincosamide antibiotic; streptogramin antibiotic; streptogramin A antibiotic; streptogramin B antibiotic	antibiotic target alteration	Erm 23S ribosomal RNA methyltransferase			plasmid.Firmicutes	Tn917
302	ANT(6)-Ia	100	100	aminoglycoside antibiotic	antibiotic inactivation	ANT(6)				ISSsu5
303	ANT(6)-Ia	100	100	aminoglycoside antibiotic	antibiotic inactivation	ANT(6)			plasmid.Firmicutes
153	lsaA	100	98.39	lincosamide antibiotic; streptogramin antibiotic; streptogramin A antibiotic; streptogramin B antibiotic; pleuromutilin antibiotic	antibiotic target protection	lsa-type ABC-F protein
18	efrA	12.52	100	macrolide antibiotic; fluoroquinolone antibiotic; rifamycin antibiotic	antibiotic efflux	ATP-binding cassette (ABC) antibiotic efflux pump	TRUE	loose hit with at least 95 percent identity pushed strict	plasmid.Firmicutes
428	ANT(6)-Ia	100	100	aminoglycoside antibiotic	antibiotic inactivation	ANT(6)
18	efrA	21.04	100	macrolide antibiotic; fluoroquinolone antibiotic; rifamycin antibiotic	antibiotic efflux	ATP-binding cassette (ABC) antibiotic efflux pump	TRUE	loose hit with at least 95 percent identity pushed strict
18	vanG	104.87	38.98	glycopeptide antibiotic	antibiotic target alteration	glycopeptide resistance gene cluster; Van ligase
153	tet(L)	100	99.78	tetracycline antibiotic	antibiotic efflux	major facilitator superfamily (MFS) antibiotic efflux pump			plasmid.Firmicutes	ISS1W
18	adeF	99.34	42.07	fluoroquinolone antibiotic; tetracycline antibiotic	antibiotic efflux	resistance-nodulation-cell division (RND) antibiotic efflux pump
189	Klebsiella pneumoniae KpnH	98.63	72.75	macrolide antibiotic; fluoroquinolone antibiotic; aminoglycoside antibiotic; carbapenem; cephalosporin; penam; peptide antibiotic; penem	antibiotic efflux	major facilitator superfamily (MFS) antibiotic efflux pump
153	tet(M)	100	94.52	tetracycline antibiotic	antibiotic target protection	tetracycline-resistant ribosomal protection protein			plasmid.Firmicutes	ISS1W
18	Haemophilus influenzae PBP3 conferring resistance to beta-lactam antibiotics	98.03	52.67	cephalosporin; cephamycin; penam	antibiotic target alteration	Penicillin-binding protein mutations conferring resistance to beta-lactam antibiotics
179	ANT(6)-Ia	100	100	aminoglycoside antibiotic	antibiotic inactivation	ANT(6)				ISSsu5
179	dfrE	100	97.56	diaminopyrimidine antibiotic	antibiotic target replacement	trimethoprim resistant dihydrofolate reductase dfr
179	dfrG	100	100	diaminopyrimidine antibiotic	antibiotic target replacement	trimethoprim resistant dihydrofolate reductase dfr
179	efrA	100	99.65	macrolide antibiotic; fluoroquinolone antibiotic; rifamycin antibiotic	antibiotic efflux	ATP-binding cassette (ABC) antibiotic efflux pump
179	efrB	162.71	96.13	macrolide antibiotic; fluoroquinolone antibiotic; rifamycin antibiotic	antibiotic efflux	ATP-binding cassette (ABC) antibiotic efflux pump	TRUE	loose hit with at least 95 percent identity pushed strict
189	vanT gene in vanG cluster	52.11	34.51	glycopeptide antibiotic	antibiotic target alteration	glycopeptide resistance gene cluster; vanT
179	emeA	97.71	97.71	disinfecting agents and antiseptics	antibiotic efflux	multidrug and toxic compound extrusion (MATE) transporter
179	ErmB	98.79	96.73	macrolide antibiotic; lincosamide antibiotic; streptogramin antibiotic; streptogramin A antibiotic; streptogramin B antibiotic	antibiotic target alteration	Erm 23S ribosomal RNA methyltransferase			plasmid.unclassified
179	lsaA	100	99.2	lincosamide antibiotic; streptogramin antibiotic; streptogramin A antibiotic; streptogramin B antibiotic; pleuromutilin antibiotic	antibiotic target protection	lsa-type ABC-F protein
189	vanG	104.87	38.98	glycopeptide antibiotic	antibiotic target alteration	glycopeptide resistance gene cluster; Van ligase
189	adeF	99.34	42.07	fluoroquinolone antibiotic; tetracycline antibiotic	antibiotic efflux	resistance-nodulation-cell division (RND) antibiotic efflux pump
189	lsaA	100	98.8	lincosamide antibiotic; streptogramin antibiotic; streptogramin A antibiotic; streptogramin B antibiotic; pleuromutilin antibiotic	antibiotic target protection	lsa-type ABC-F protein
179	tet(L)	100	99.78	tetracycline antibiotic	antibiotic efflux	major facilitator superfamily (MFS) antibiotic efflux pump			plasmid.Firmicutes
179	tet(M)	100	94.52	tetracycline antibiotic	antibiotic target protection	tetracycline-resistant ribosomal protection protein			plasmid.Firmicutes
189	Morganella morganii gyrB conferring resistance to fluoroquinolones	100	84.33	fluoroquinolone antibiotic	antibiotic target alteration	fluoroquinolone resistant gyrB
189	QnrD1	100	100	fluoroquinolone antibiotic	antibiotic target protection	quinolone resistance protein (qnr)			plasmid.Proteobacteria
189	qacG	102.8	37.25	disinfecting agents and antiseptics	antibiotic efflux	small multidrug resistance (SMR) antibiotic efflux pump
189	rsmA	101.64	86.89	fluoroquinolone antibiotic; diaminopyrimidine antibiotic; phenicol antibiotic	antibiotic efflux	resistance-nodulation-cell division (RND) antibiotic efflux pump
189	SAT-2	100	100	nucleoside antibiotic	antibiotic inactivation	streptothricin acetyltransferase (SAT)				Tn7
189	tet(J)	100	98.49	tetracycline antibiotic	antibiotic efflux	major facilitator superfamily (MFS) antibiotic efflux pump
198	AAC(3)-Id	100	100	aminoglycoside antibiotic	antibiotic inactivation	AAC(3)				IS6100
189	Haemophilus influenzae PBP3 conferring resistance to beta-lactam antibiotics	98.03	52.67	cephalosporin; cephamycin; penam	antibiotic target alteration	Penicillin-binding protein mutations conferring resistance to beta-lactam antibiotics
189-1	CMY-168	24.41	100	cephamycin	antibiotic inactivation	CMY beta-lactamase	TRUE	loose hit with at least 95 percent identity pushed strict
198	aadA7	98.49	99.23	aminoglycoside antibiotic	antibiotic inactivation	ANT(3'')				IS6100
198	ANT(3'')-IIa	82.66	100	aminoglycoside antibiotic	antibiotic inactivation	ANT(3'')
198	catA4	100	96.77	phenicol antibiotic	antibiotic inactivation	chloramphenicol acetyltransferase (CAT)
198	CRP	100	98.1	macrolide antibiotic; fluoroquinolone antibiotic; penam	antibiotic efflux	resistance-nodulation-cell division (RND) antibiotic efflux pump
198	dfrA1	100	99.36	diaminopyrimidine antibiotic	antibiotic target replacement	trimethoprim resistant dihydrofolate reductase dfr
189-1	vanT gene in vanG cluster	52.11	34.24	glycopeptide antibiotic	antibiotic target alteration	glycopeptide resistance gene cluster; vanT
189-1	vanY gene in vanB cluster	82.09	57.14	glycopeptide antibiotic	antibiotic target alteration	vanY; glycopeptide resistance gene cluster
198	Escherichia coli EF-Tu mutants conferring resistance to Pulvomycin	96.33	94.67	elfamycin antibiotic	antibiotic target alteration	elfamycin resistant EF-Tu
189-1	MCR-3.17	10	100	peptide antibiotic	antibiotic target alteration	MCR phosphoethanolamine transferase	TRUE	loose hit with at least 95 percent identity pushed strict			dsDNAphage
198	Klebsiella pneumoniae KpnH	98.63	72.95	macrolide antibiotic; fluoroquinolone antibiotic; aminoglycoside antibiotic; carbapenem; cephalosporin; penam; peptide antibiotic; penem	antibiotic efflux	major facilitator superfamily (MFS) antibiotic efflux pump
198	lnuF	102.93	99.27	lincosamide antibiotic	antibiotic inactivation	lincosamide nucleotidyltransferase (LNU)
189-1	vanY gene in vanB cluster	102.24	34.9	glycopeptide antibiotic	antibiotic target alteration	vanY; glycopeptide resistance gene cluster
198	Morganella morganii gyrB conferring resistance to fluoroquinolones	100	84.58	fluoroquinolone antibiotic	antibiotic target alteration	fluoroquinolone resistant gyrB
198	rsmA	101.64	86.89	fluoroquinolone antibiotic; diaminopyrimidine antibiotic; phenicol antibiotic	antibiotic efflux	resistance-nodulation-cell division (RND) antibiotic efflux pump
198	tet(J)	100	98.74	tetracycline antibiotic	antibiotic efflux	major facilitator superfamily (MFS) antibiotic efflux pump
198	vanR gene in vanC cluster	54.11	100	glycopeptide antibiotic	antibiotic target alteration	glycopeptide resistance gene cluster; vanR	TRUE	loose hit with at least 95 percent identity pushed strict
198	vanC	100.29	99.42	glycopeptide antibiotic	antibiotic target alteration	glycopeptide resistance gene cluster; Van ligase
198	vanY gene in vanM cluster	48.5	49.3	glycopeptide antibiotic	antibiotic target alteration	vanY; glycopeptide resistance gene cluster
198	vanW gene in vanB cluster	7.64	100	glycopeptide antibiotic	antibiotic target alteration	vanW; glycopeptide resistance gene cluster	TRUE	loose hit with at least 95 percent identity pushed strict	plasmid.Firmicutes		ssDNA
198	adeF	99.34	42.07	fluoroquinolone antibiotic; tetracycline antibiotic	antibiotic efflux	resistance-nodulation-cell division (RND) antibiotic efflux pump
198	vanG	104.87	38.98	glycopeptide antibiotic	antibiotic target alteration	glycopeptide resistance gene cluster; Van ligase
198	OXA-157	14.04	100	carbapenem; cephalosporin; penam	antibiotic inactivation	OXA beta-lactamase	TRUE	loose hit with at least 95 percent identity pushed strict	plasmid.unclassified
198	vanS gene in vanC cluster	92.52	98.8	glycopeptide antibiotic	antibiotic target alteration	vanS; glycopeptide resistance gene cluster	TRUE	loose hit with at least 95 percent identity pushed strict
198	vanT gene in vanC cluster	100	99.14	glycopeptide antibiotic	antibiotic target alteration	glycopeptide resistance gene cluster; vanT
198	vanXY gene in vanC cluster	100	100	glycopeptide antibiotic	antibiotic target alteration	glycopeptide resistance gene cluster; vanXY
238	AAC(3)-Id	100	100	aminoglycoside antibiotic	antibiotic inactivation	AAC(3)			plasmid.Proteobacteria	IS6100
238	AAC(6')-Ii	100	98.9	aminoglycoside antibiotic	antibiotic inactivation	AAC(6')
198	vanR gene in vanC cluster	39.83	100	glycopeptide antibiotic	antibiotic target alteration	glycopeptide resistance gene cluster; vanR	TRUE	loose hit with at least 95 percent identity pushed strict
238	aadA7	98.49	99.23	aminoglycoside antibiotic	antibiotic inactivation	ANT(3'')			plasmid.Proteobacteria	IS6100
238	ANT(3'')-IIa	82.35	99.62	aminoglycoside antibiotic	antibiotic inactivation	ANT(3'')				Tn7
238	APH(6)-Id	100	99.64	aminoglycoside antibiotic	antibiotic inactivation	APH(6)			plasmid.Proteobacteria
238	catA4	100	96.77	phenicol antibiotic	antibiotic inactivation	chloramphenicol acetyltransferase (CAT)
317	catA8	100	96.74	phenicol antibiotic	antibiotic inactivation	chloramphenicol acetyltransferase (CAT)			plasmid.Firmicutes
238	CRP	100	98.1	macrolide antibiotic; fluoroquinolone antibiotic; penam	antibiotic efflux	resistance-nodulation-cell division (RND) antibiotic efflux pump
238	dfrA1	100	99.36	diaminopyrimidine antibiotic	antibiotic target replacement	trimethoprim resistant dihydrofolate reductase dfr				Tn7
238	dfrE	100	98.17	diaminopyrimidine antibiotic	antibiotic target replacement	trimethoprim resistant dihydrofolate reductase dfr
198	Haemophilus influenzae PBP3 conferring resistance to beta-lactam antibiotics	98.03	52.67	cephalosporin; cephamycin; penam	antibiotic target alteration	Penicillin-binding protein mutations conferring resistance to beta-lactam antibiotics
238	dfrG	100	100	diaminopyrimidine antibiotic	antibiotic target replacement	trimethoprim resistant dihydrofolate reductase dfr			plasmid.Firmicutes	Tn917
22	vanY gene in vanB cluster	102.24	34.9	glycopeptide antibiotic	antibiotic target alteration	vanY; glycopeptide resistance gene cluster
238	eatAv	100	99	pleuromutilin antibiotic	antibiotic target protection	Miscellaneous ABC-F subfamily ATP-binding cassette ribosomal protection proteins
238	efmA	100	99.77	macrolide antibiotic; fluoroquinolone antibiotic	antibiotic efflux	major facilitator superfamily (MFS) antibiotic efflux pump
238	efrA	100.17	82.64	macrolide antibiotic; fluoroquinolone antibiotic; rifamycin antibiotic	antibiotic efflux	ATP-binding cassette (ABC) antibiotic efflux pump
238	efrA	100	99.65	macrolide antibiotic; fluoroquinolone antibiotic; rifamycin antibiotic	antibiotic efflux	ATP-binding cassette (ABC) antibiotic efflux pump
238	efrB	161.88	96.13	macrolide antibiotic; fluoroquinolone antibiotic; rifamycin antibiotic	antibiotic efflux	ATP-binding cassette (ABC) antibiotic efflux pump	TRUE	loose hit with at least 95 percent identity pushed strict
238	emeA	97.71	97.71	disinfecting agents and antiseptics	antibiotic efflux	multidrug and toxic compound extrusion (MATE) transporter
238	ErmB	98.79	97.96	macrolide antibiotic; lincosamide antibiotic; streptogramin antibiotic; streptogramin A antibiotic; streptogramin B antibiotic	antibiotic target alteration	Erm 23S ribosomal RNA methyltransferase			plasmid.Firmicutes	Tn917
238	vanY gene in vanB cluster	102.24	34.9	glycopeptide antibiotic	antibiotic target alteration	vanY; glycopeptide resistance gene cluster
238	Escherichia coli EF-Tu mutants conferring resistance to Pulvomycin	96.09	94.91	elfamycin antibiotic	antibiotic target alteration	elfamycin resistant EF-Tu
238	Klebsiella pneumoniae KpnH	98.63	72.95	macrolide antibiotic; fluoroquinolone antibiotic; aminoglycoside antibiotic; carbapenem; cephalosporin; penam; peptide antibiotic; penem	antibiotic efflux	major facilitator superfamily (MFS) antibiotic efflux pump
238	vanY gene in vanB cluster	82.09	57.14	glycopeptide antibiotic	antibiotic target alteration	vanY; glycopeptide resistance gene cluster
238	vanY gene in vanB cluster	88.06	51.5	glycopeptide antibiotic	antibiotic target alteration	vanY; glycopeptide resistance gene cluster
238	lnuF	102.93	99.27	lincosamide antibiotic	antibiotic inactivation	lincosamide nucleotidyltransferase (LNU)				Tn7
238	lsaA	100	98.39	lincosamide antibiotic; streptogramin antibiotic; streptogramin A antibiotic; streptogramin B antibiotic; pleuromutilin antibiotic	antibiotic target protection	lsa-type ABC-F protein
238	Morganella morganii gyrB conferring resistance to fluoroquinolones	100	84.45	fluoroquinolone antibiotic	antibiotic target alteration	fluoroquinolone resistant gyrB
238	msrC	100	95.33	macrolide antibiotic; streptogramin antibiotic; streptogramin B antibiotic	antibiotic target protection	msr-type ABC-F protein	TRUE	loose hit with at least 95 percent identity pushed strict
238	rsmA	101.64	86.89	fluoroquinolone antibiotic; diaminopyrimidine antibiotic; phenicol antibiotic	antibiotic efflux	resistance-nodulation-cell division (RND) antibiotic efflux pump
238	tet(A)	94.1	98.48	tetracycline antibiotic	antibiotic efflux	major facilitator superfamily (MFS) antibiotic efflux pump			plasmid.Proteobacteria
238	tet(L)	100	99.78	tetracycline antibiotic	antibiotic efflux	major facilitator superfamily (MFS) antibiotic efflux pump			plasmid.Firmicutes
238	MCR-3.17	10	100	peptide antibiotic	antibiotic target alteration	MCR phosphoethanolamine transferase	TRUE	loose hit with at least 95 percent identity pushed strict			dsDNAphage
238	vanT gene in vanG cluster	52.11	34.51	glycopeptide antibiotic	antibiotic target alteration	glycopeptide resistance gene cluster; vanT
238	CMY-168	24.41	100	cephamycin	antibiotic inactivation	CMY beta-lactamase	TRUE	loose hit with at least 95 percent identity pushed strict
238	tet(M)	100	94.52	tetracycline antibiotic	antibiotic target protection	tetracycline-resistant ribosomal protection protein			plasmid.Firmicutes
243	AAC(6')-Ii	100	99.45	aminoglycoside antibiotic	antibiotic inactivation	AAC(6')
243	acrB	99.9	92.56	fluoroquinolone antibiotic; cephalosporin; glycylcycline; penam; tetracycline antibiotic; rifamycin antibiotic; phenicol antibiotic; disinfecting agents and antiseptics	antibiotic efflux	resistance-nodulation-cell division (RND) antibiotic efflux pump
243	acrD	100	91.03	aminoglycoside antibiotic	antibiotic efflux	resistance-nodulation-cell division (RND) antibiotic efflux pump			plasmid.Proteobacteria
243	bacA	100	94.51	peptide antibiotic	antibiotic target alteration	undecaprenyl pyrophosphate related proteins
243	baeR	100	95	aminoglycoside antibiotic; aminocoumarin antibiotic	antibiotic efflux	resistance-nodulation-cell division (RND) antibiotic efflux pump					dsDNAphage
243	CRP	100	99.05	macrolide antibiotic; fluoroquinolone antibiotic; penam	antibiotic efflux	resistance-nodulation-cell division (RND) antibiotic efflux pump
238	adeF	99.34	42.07	fluoroquinolone antibiotic; tetracycline antibiotic	antibiotic efflux	resistance-nodulation-cell division (RND) antibiotic efflux pump
238	FosI	86.57	42.98	phosphonic acid antibiotic	antibiotic inactivation	fosfomycin thiol transferase
243	eatAv	100	98.6	pleuromutilin antibiotic	antibiotic target protection	Miscellaneous ABC-F subfamily ATP-binding cassette ribosomal protection proteins
243	efmA	100	99.77	macrolide antibiotic; fluoroquinolone antibiotic	antibiotic efflux	major facilitator superfamily (MFS) antibiotic efflux pump
243	efrA	100.17	82.81	macrolide antibiotic; fluoroquinolone antibiotic; rifamycin antibiotic	antibiotic efflux	ATP-binding cassette (ABC) antibiotic efflux pump
170	dfrE	100	98.17	diaminopyrimidine antibiotic	antibiotic target replacement	trimethoprim resistant dihydrofolate reductase dfr
243	emrA	100	86.15	fluoroquinolone antibiotic	antibiotic efflux	major facilitator superfamily (MFS) antibiotic efflux pump					dsDNAphage
238	tet(D)	74.11	54.29	tetracycline antibiotic	antibiotic efflux	major facilitator superfamily (MFS) antibiotic efflux pump
238	tet(J)	29.15	100	tetracycline antibiotic	antibiotic efflux	major facilitator superfamily (MFS) antibiotic efflux pump	TRUE	loose hit with at least 95 percent identity pushed strict
243	emrB	100.59	93.27	fluoroquinolone antibiotic	antibiotic efflux	major facilitator superfamily (MFS) antibiotic efflux pump					dsDNAphage
238	vanG	104.87	38.98	glycopeptide antibiotic	antibiotic target alteration	glycopeptide resistance gene cluster; Van ligase
243	emrR	100	93.14	fluoroquinolone antibiotic	antibiotic efflux	major facilitator superfamily (MFS) antibiotic efflux pump					dsDNAphage
253	dfrE	100	98.78	diaminopyrimidine antibiotic	antibiotic target replacement	trimethoprim resistant dihydrofolate reductase dfr
260	dfrE	100	98.17	diaminopyrimidine antibiotic	antibiotic target replacement	trimethoprim resistant dihydrofolate reductase dfr
290	dfrE	100	98.17	diaminopyrimidine antibiotic	antibiotic target replacement	trimethoprim resistant dihydrofolate reductase dfr
238	Haemophilus influenzae PBP3 conferring resistance to beta-lactam antibiotics	98.03	52.67	cephalosporin; cephamycin; penam	antibiotic target alteration	Penicillin-binding protein mutations conferring resistance to beta-lactam antibiotics
243	Enterobacter cloacae acrA	100	100	fluoroquinolone antibiotic; cephalosporin; glycylcycline; penam; tetracycline antibiotic; rifamycin antibiotic; phenicol antibiotic; disinfecting agents and antiseptics	antibiotic efflux	resistance-nodulation-cell division (RND) antibiotic efflux pump
243	Escherichia coli AcrAB-TolC with MarR mutations conferring resistance to ciprofloxacin and tetracycline	100	88.89	fluoroquinolone antibiotic; cephalosporin; glycylcycline; penam; tetracycline antibiotic; rifamycin antibiotic; phenicol antibiotic; disinfecting agents and antiseptics	antibiotic target alteration; antibiotic efflux	resistance-nodulation-cell division (RND) antibiotic efflux pump
243	vanY gene in vanB cluster	82.09	57.14	glycopeptide antibiotic	antibiotic target alteration	vanY; glycopeptide resistance gene cluster
302	dfrE	100	98.17	diaminopyrimidine antibiotic	antibiotic target replacement	trimethoprim resistant dihydrofolate reductase dfr
303	dfrE	100	98.17	diaminopyrimidine antibiotic	antibiotic target replacement	trimethoprim resistant dihydrofolate reductase dfr
317	dfrE	100	98.17	diaminopyrimidine antibiotic	antibiotic target replacement	trimethoprim resistant dihydrofolate reductase dfr
243	vanY gene in vanB cluster	102.24	34.9	glycopeptide antibiotic	antibiotic target alteration	vanY; glycopeptide resistance gene cluster
243	Escherichia coli EF-Tu mutants conferring resistance to Pulvomycin	96.33	98.48	elfamycin antibiotic	antibiotic target alteration	elfamycin resistant EF-Tu
243	Escherichia coli mdfA	100	86.73	tetracycline antibiotic; disinfecting agents and antiseptics	antibiotic efflux	major facilitator superfamily (MFS) antibiotic efflux pump
243	Escherichia coli parC conferring resistance to fluoroquinolones	100	92.15	fluoroquinolone antibiotic	antibiotic target alteration	fluoroquinolone resistant parC
243	vanG	104.87	39.38	glycopeptide antibiotic	antibiotic target alteration	glycopeptide resistance gene cluster; Van ligase
428	dfrE	100	98.17	diaminopyrimidine antibiotic	antibiotic target replacement	trimethoprim resistant dihydrofolate reductase dfr
437	dfrE	100	98.78	diaminopyrimidine antibiotic	antibiotic target replacement	trimethoprim resistant dihydrofolate reductase dfr
243	Escherichia coli UhpT with mutation conferring resistance to fosfomycin	100	94.38	phosphonic acid antibiotic	antibiotic target alteration	antibiotic-resistant UhpT
243	FosA2	100	95.04	phosphonic acid antibiotic	antibiotic inactivation	fosfomycin thiol transferase
243	H-NS	100	95.59	macrolide antibiotic; fluoroquinolone antibiotic; cephalosporin; cephamycin; penam; tetracycline antibiotic	antibiotic efflux	major facilitator superfamily (MFS) antibiotic efflux pump; resistance-nodulation-cell division (RND) antibiotic efflux pump	TRUE	loose hit with at least 95 percent identity pushed strict
243	Klebsiella pneumoniae KpnE	100	82.5	macrolide antibiotic; aminoglycoside antibiotic; cephalosporin; tetracycline antibiotic; peptide antibiotic; rifamycin antibiotic; disinfecting agents and antiseptics	antibiotic efflux	small multidrug resistance (SMR) antibiotic efflux pump
243	Klebsiella pneumoniae KpnF	100	86.24	macrolide antibiotic; aminoglycoside antibiotic; cephalosporin; tetracycline antibiotic; peptide antibiotic; rifamycin antibiotic; disinfecting agents and antiseptics	antibiotic efflux	small multidrug resistance (SMR) antibiotic efflux pump
243	leuO	101.91	80.89	nucleoside antibiotic; disinfecting agents and antiseptics	antibiotic efflux	major facilitator superfamily (MFS) antibiotic efflux pump
243	lnuG	100	100	lincosamide antibiotic	antibiotic inactivation	lincosamide nucleotidyltransferase (LNU)
189-1	dfrE	100	98.78	diaminopyrimidine antibiotic	antibiotic target replacement	trimethoprim resistant dihydrofolate reductase dfr
243	marA	99.21	93.55	fluoroquinolone antibiotic; monobactam; carbapenem; cephalosporin; glycylcycline; cephamycin; penam; tetracycline antibiotic; rifamycin antibiotic; phenicol antibiotic; penem; disinfecting agents and antiseptics	antibiotic efflux; reduced permeability to antibiotic	resistance-nodulation-cell division (RND) antibiotic efflux pump; General Bacterial Porin with reduced permeability to beta-lactams
170	dfrG	100	100	diaminopyrimidine antibiotic	antibiotic target replacement	trimethoprim resistant dihydrofolate reductase dfr			plasmid.Firmicutes	Tn917
243	mdtB	100	90.1	aminocoumarin antibiotic	antibiotic efflux	resistance-nodulation-cell division (RND) antibiotic efflux pump					dsDNAphage
243	mdtC	100	91.8	aminocoumarin antibiotic	antibiotic efflux	resistance-nodulation-cell division (RND) antibiotic efflux pump					dsDNAphage
437	dfrG	100	100	diaminopyrimidine antibiotic	antibiotic target replacement	trimethoprim resistant dihydrofolate reductase dfr
243	MIR-3	100	100	monobactam; cephalosporin	antibiotic inactivation	MIR beta-lactamase
243	msbA	100	95.19	nitroimidazole antibiotic	antibiotic efflux	ATP-binding cassette (ABC) antibiotic efflux pump
243	oqxA	100	93.09	fluoroquinolone antibiotic; glycylcycline; tetracycline antibiotic; diaminopyrimidine antibiotic; nitrofuran antibiotic	antibiotic efflux	resistance-nodulation-cell division (RND) antibiotic efflux pump
243	adeF	97.92	40.91	fluoroquinolone antibiotic; tetracycline antibiotic	antibiotic efflux	resistance-nodulation-cell division (RND) antibiotic efflux pump
243	oqxB	100.1	96.76	fluoroquinolone antibiotic; glycylcycline; tetracycline antibiotic; diaminopyrimidine antibiotic; nitrofuran antibiotic	antibiotic efflux	resistance-nodulation-cell division (RND) antibiotic efflux pump
274	eatAv	100	99	pleuromutilin antibiotic	antibiotic target protection	Miscellaneous ABC-F subfamily ATP-binding cassette ribosomal protection proteins
303	eatAv	100	99	pleuromutilin antibiotic	antibiotic target protection	Miscellaneous ABC-F subfamily ATP-binding cassette ribosomal protection proteins
243	PmrF	101.55	84.78	peptide antibiotic	antibiotic target alteration	pmr phosphoethanolamine transferase
243	ramA	91.13	97.35	fluoroquinolone antibiotic; monobactam; carbapenem; cephalosporin; glycylcycline; cephamycin; penam; tetracycline antibiotic; rifamycin antibiotic; phenicol antibiotic; penem; disinfecting agents and antiseptics	antibiotic efflux; reduced permeability to antibiotic	resistance-nodulation-cell division (RND) antibiotic efflux pump; General Bacterial Porin with reduced permeability to beta-lactams					dsDNAphage
243	rsmA	100	85.25	fluoroquinolone antibiotic; diaminopyrimidine antibiotic; phenicol antibiotic	antibiotic efflux	resistance-nodulation-cell division (RND) antibiotic efflux pump					dsDNAphage
189-1	eatAv	100	99	pleuromutilin antibiotic	antibiotic target protection	Miscellaneous ABC-F subfamily ATP-binding cassette ribosomal protection proteins
243	Salmonella enterica gyrA conferring resistance to fluoroquinolones	100	96.47	fluoroquinolone antibiotic	antibiotic target alteration	fluoroquinolone resistant gyrA
243	tet(45)	72.49	79.13	tetracycline antibiotic	antibiotic efflux	major facilitator superfamily (MFS) antibiotic efflux pump
243	Haemophilus influenzae PBP3 conferring resistance to beta-lactam antibiotics	96.39	52.92	cephalosporin; cephamycin; penam	antibiotic target alteration	Penicillin-binding protein mutations conferring resistance to beta-lactam antibiotics
243	tet(M)	100	92.8	tetracycline antibiotic	antibiotic target protection	tetracycline-resistant ribosomal protection protein
245	acrB	99.9	92.56	fluoroquinolone antibiotic; cephalosporin; glycylcycline; penam; tetracycline antibiotic; rifamycin antibiotic; phenicol antibiotic; disinfecting agents and antiseptics	antibiotic efflux	resistance-nodulation-cell division (RND) antibiotic efflux pump
245	acrD	100	91.13	aminoglycoside antibiotic	antibiotic efflux	resistance-nodulation-cell division (RND) antibiotic efflux pump
22	efmA	100	100	macrolide antibiotic; fluoroquinolone antibiotic	antibiotic efflux	major facilitator superfamily (MFS) antibiotic efflux pump
245	ANT(3'')-IIa	83.9	99.63	aminoglycoside antibiotic	antibiotic inactivation	ANT(3'')
245	APH(3')-Ia	100	98.52	aminoglycoside antibiotic	antibiotic inactivation	APH(3')			plasmid.Proteobacteria
274	efmA	100	99.77	macrolide antibiotic; fluoroquinolone antibiotic	antibiotic efflux	major facilitator superfamily (MFS) antibiotic efflux pump
303	efmA	100	99.77	macrolide antibiotic; fluoroquinolone antibiotic	antibiotic efflux	major facilitator superfamily (MFS) antibiotic efflux pump
245	APH(3'')-Ib	100	99.63	aminoglycoside antibiotic	antibiotic inactivation	APH(3'')			plasmid.Proteobacteria	ISKpn26
245	APH(6)-Id	100	99.64	aminoglycoside antibiotic	antibiotic inactivation	APH(6)			plasmid.Proteobacteria	ISKpn26
245	arr-2	100	100	rifamycin antibiotic	antibiotic inactivation	rifampin ADP-ribosyltransferase (Arr)
189-1	efmA	100	99.77	macrolide antibiotic; fluoroquinolone antibiotic	antibiotic efflux	major facilitator superfamily (MFS) antibiotic efflux pump
245	bacA	100	94.87	peptide antibiotic	antibiotic target alteration	undecaprenyl pyrophosphate related proteins
22	efrA	100.17	82.47	macrolide antibiotic; fluoroquinolone antibiotic; rifamycin antibiotic	antibiotic efflux	ATP-binding cassette (ABC) antibiotic efflux pump				Tn6260
245	baeR	100	95	aminoglycoside antibiotic; aminocoumarin antibiotic	antibiotic efflux	resistance-nodulation-cell division (RND) antibiotic efflux pump
245	cmlA5	100	100	phenicol antibiotic	antibiotic efflux	major facilitator superfamily (MFS) antibiotic efflux pump
245	vanG	104.87	39.38	glycopeptide antibiotic	antibiotic target alteration	glycopeptide resistance gene cluster; Van ligase
170	efrA	100	99.65	macrolide antibiotic; fluoroquinolone antibiotic; rifamycin antibiotic	antibiotic efflux	ATP-binding cassette (ABC) antibiotic efflux pump
245	CRP	100	99.05	macrolide antibiotic; fluoroquinolone antibiotic; penam	antibiotic efflux	resistance-nodulation-cell division (RND) antibiotic efflux pump
245	dfrA14	100	100	diaminopyrimidine antibiotic	antibiotic target replacement	trimethoprim resistant dihydrofolate reductase dfr
245	adeF	97.92	41.54	fluoroquinolone antibiotic; tetracycline antibiotic	antibiotic efflux	resistance-nodulation-cell division (RND) antibiotic efflux pump
245	emrA	100	86.41	fluoroquinolone antibiotic	antibiotic efflux	major facilitator superfamily (MFS) antibiotic efflux pump
245	emrB	100.59	93.27	fluoroquinolone antibiotic	antibiotic efflux	major facilitator superfamily (MFS) antibiotic efflux pump
245	emrR	100	93.14	fluoroquinolone antibiotic	antibiotic efflux	major facilitator superfamily (MFS) antibiotic efflux pump
253	efrA	100	99.48	macrolide antibiotic; fluoroquinolone antibiotic; rifamycin antibiotic	antibiotic efflux	ATP-binding cassette (ABC) antibiotic efflux pump
260	efrA	100	99.3	macrolide antibiotic; fluoroquinolone antibiotic; rifamycin antibiotic	antibiotic efflux	ATP-binding cassette (ABC) antibiotic efflux pump
274	efrA	100.17	82.64	macrolide antibiotic; fluoroquinolone antibiotic; rifamycin antibiotic	antibiotic efflux	ATP-binding cassette (ABC) antibiotic efflux pump
290	efrA	100	99.83	macrolide antibiotic; fluoroquinolone antibiotic; rifamycin antibiotic	antibiotic efflux	ATP-binding cassette (ABC) antibiotic efflux pump
245	Enterobacter cloacae acrA	100	100	fluoroquinolone antibiotic; cephalosporin; glycylcycline; penam; tetracycline antibiotic; rifamycin antibiotic; phenicol antibiotic; disinfecting agents and antiseptics	antibiotic efflux	resistance-nodulation-cell division (RND) antibiotic efflux pump
245	Escherichia coli AcrAB-TolC with MarR mutations conferring resistance to ciprofloxacin and tetracycline	100	88.89	fluoroquinolone antibiotic; cephalosporin; glycylcycline; penam; tetracycline antibiotic; rifamycin antibiotic; phenicol antibiotic; disinfecting agents and antiseptics	antibiotic target alteration; antibiotic efflux	resistance-nodulation-cell division (RND) antibiotic efflux pump
302	efrA	100	99.3	macrolide antibiotic; fluoroquinolone antibiotic; rifamycin antibiotic	antibiotic efflux	ATP-binding cassette (ABC) antibiotic efflux pump
303	efrA	100	99.3	macrolide antibiotic; fluoroquinolone antibiotic; rifamycin antibiotic	antibiotic efflux	ATP-binding cassette (ABC) antibiotic efflux pump
303	efrA	100.17	82.64	macrolide antibiotic; fluoroquinolone antibiotic; rifamycin antibiotic	antibiotic efflux	ATP-binding cassette (ABC) antibiotic efflux pump
317	efrA	100	99.48	macrolide antibiotic; fluoroquinolone antibiotic; rifamycin antibiotic	antibiotic efflux	ATP-binding cassette (ABC) antibiotic efflux pump
245	Escherichia coli EF-Tu mutants conferring resistance to Pulvomycin	96.33	98.73	elfamycin antibiotic	antibiotic target alteration	elfamycin resistant EF-Tu
245	Escherichia coli gyrA conferring resistance to fluoroquinolones	100.34	90.93	fluoroquinolone antibiotic	antibiotic target alteration	fluoroquinolone resistant gyrA
245	Escherichia coli mdfA	100	86.73	tetracycline antibiotic; disinfecting agents and antiseptics	antibiotic efflux	major facilitator superfamily (MFS) antibiotic efflux pump
245	Escherichia coli UhpT with mutation conferring resistance to fosfomycin	100.43	94.55	phosphonic acid antibiotic	antibiotic target alteration	antibiotic-resistant UhpT
245	FosA2	100	95.04	phosphonic acid antibiotic	antibiotic inactivation	fosfomycin thiol transferase
428	efrA	100	99.65	macrolide antibiotic; fluoroquinolone antibiotic; rifamycin antibiotic	antibiotic efflux	ATP-binding cassette (ABC) antibiotic efflux pump
245	H-NS	100	95.59	macrolide antibiotic; fluoroquinolone antibiotic; cephalosporin; cephamycin; penam; tetracycline antibiotic	antibiotic efflux	major facilitator superfamily (MFS) antibiotic efflux pump; resistance-nodulation-cell division (RND) antibiotic efflux pump	TRUE	loose hit with at least 95 percent identity pushed strict
245	Haemophilus influenzae PBP3 conferring resistance to beta-lactam antibiotics	96.39	52.92	cephalosporin; cephamycin; penam	antibiotic target alteration	Penicillin-binding protein mutations conferring resistance to beta-lactam antibiotics
245	Klebsiella pneumoniae KpnE	100	82.5	macrolide antibiotic; aminoglycoside antibiotic; cephalosporin; tetracycline antibiotic; peptide antibiotic; rifamycin antibiotic; disinfecting agents and antiseptics	antibiotic efflux	small multidrug resistance (SMR) antibiotic efflux pump
437	efrA	100	99.3	macrolide antibiotic; fluoroquinolone antibiotic; rifamycin antibiotic	antibiotic efflux	ATP-binding cassette (ABC) antibiotic efflux pump
245	Klebsiella pneumoniae KpnF	100	86.24	macrolide antibiotic; aminoglycoside antibiotic; cephalosporin; tetracycline antibiotic; peptide antibiotic; rifamycin antibiotic; disinfecting agents and antiseptics	antibiotic efflux	small multidrug resistance (SMR) antibiotic efflux pump
245	LAP-2	100	100	cephalosporin; penam; penem	antibiotic inactivation	LAP beta-lactamase			plasmid.Proteobacteria	ISKpn19, ISAs17, cn_10169_IS26
245	leuO	101.91	80.89	nucleoside antibiotic; disinfecting agents and antiseptics	antibiotic efflux	major facilitator superfamily (MFS) antibiotic efflux pump
245	marA	99.21	93.55	fluoroquinolone antibiotic; monobactam; carbapenem; cephalosporin; glycylcycline; cephamycin; penam; tetracycline antibiotic; rifamycin antibiotic; phenicol antibiotic; penem; disinfecting agents and antiseptics	antibiotic efflux; reduced permeability to antibiotic	resistance-nodulation-cell division (RND) antibiotic efflux pump; General Bacterial Porin with reduced permeability to beta-lactams
245	mdtC	100	91.99	aminocoumarin antibiotic	antibiotic efflux	resistance-nodulation-cell division (RND) antibiotic efflux pump
253	vanT gene in vanG cluster	52.11	34.24	glycopeptide antibiotic	antibiotic target alteration	glycopeptide resistance gene cluster; vanT
245	MIR-16	100	99.74	monobactam; cephalosporin	antibiotic inactivation	MIR beta-lactamase
245	msbA	100	95.19	nitroimidazole antibiotic	antibiotic efflux	ATP-binding cassette (ABC) antibiotic efflux pump
245	oqxA	100	92.84	fluoroquinolone antibiotic; glycylcycline; tetracycline antibiotic; diaminopyrimidine antibiotic; nitrofuran antibiotic	antibiotic efflux	resistance-nodulation-cell division (RND) antibiotic efflux pump
189-1	efrA	100	99.3	macrolide antibiotic; fluoroquinolone antibiotic; rifamycin antibiotic	antibiotic efflux	ATP-binding cassette (ABC) antibiotic efflux pump
189-1	efrA	100.17	82.64	macrolide antibiotic; fluoroquinolone antibiotic; rifamycin antibiotic	antibiotic efflux	ATP-binding cassette (ABC) antibiotic efflux pump
245	oqxB	100.1	96.67	fluoroquinolone antibiotic; glycylcycline; tetracycline antibiotic; diaminopyrimidine antibiotic; nitrofuran antibiotic	antibiotic efflux	resistance-nodulation-cell division (RND) antibiotic efflux pump
254	adeF	97.92	40.91	fluoroquinolone antibiotic; tetracycline antibiotic	antibiotic efflux	resistance-nodulation-cell division (RND) antibiotic efflux pump
170	efrB	161.88	96.13	macrolide antibiotic; fluoroquinolone antibiotic; rifamycin antibiotic	antibiotic efflux	ATP-binding cassette (ABC) antibiotic efflux pump	TRUE	loose hit with at least 95 percent identity pushed strict
245	OXA-10	100	100	carbapenem; cephalosporin; penam	antibiotic inactivation	OXA beta-lactamase
245	PmrF	101.55	84.78	peptide antibiotic	antibiotic target alteration	pmr phosphoethanolamine transferase
254	vanG	104.87	39.38	glycopeptide antibiotic	antibiotic target alteration	glycopeptide resistance gene cluster; Van ligase
245	QnrS1	100	100	fluoroquinolone antibiotic	antibiotic target protection	quinolone resistance protein (qnr)			plasmid.Proteobacteria	ISKpn19, IS26, ISAs17, cn_10169_IS26
253	efrB	162.71	95.83	macrolide antibiotic; fluoroquinolone antibiotic; rifamycin antibiotic	antibiotic efflux	ATP-binding cassette (ABC) antibiotic efflux pump	TRUE	loose hit with at least 95 percent identity pushed strict
260	efrB	162.71	96.13	macrolide antibiotic; fluoroquinolone antibiotic; rifamycin antibiotic	antibiotic efflux	ATP-binding cassette (ABC) antibiotic efflux pump	TRUE	loose hit with at least 95 percent identity pushed strict
290	efrB	162.71	96.13	macrolide antibiotic; fluoroquinolone antibiotic; rifamycin antibiotic	antibiotic efflux	ATP-binding cassette (ABC) antibiotic efflux pump	TRUE	loose hit with at least 95 percent identity pushed strict
245	ramA	91.13	97.35	fluoroquinolone antibiotic; monobactam; carbapenem; cephalosporin; glycylcycline; cephamycin; penam; tetracycline antibiotic; rifamycin antibiotic; phenicol antibiotic; penem; disinfecting agents and antiseptics	antibiotic efflux; reduced permeability to antibiotic	resistance-nodulation-cell division (RND) antibiotic efflux pump; General Bacterial Porin with reduced permeability to beta-lactams
245	rsmA	100	85.25	fluoroquinolone antibiotic; diaminopyrimidine antibiotic; phenicol antibiotic	antibiotic efflux	resistance-nodulation-cell division (RND) antibiotic efflux pump
302	efrB	162.71	96.13	macrolide antibiotic; fluoroquinolone antibiotic; rifamycin antibiotic	antibiotic efflux	ATP-binding cassette (ABC) antibiotic efflux pump	TRUE	loose hit with at least 95 percent identity pushed strict
303	efrB	162.71	96.13	macrolide antibiotic; fluoroquinolone antibiotic; rifamycin antibiotic	antibiotic efflux	ATP-binding cassette (ABC) antibiotic efflux pump	TRUE	loose hit with at least 95 percent identity pushed strict
317	efrB	162.71	96.13	macrolide antibiotic; fluoroquinolone antibiotic; rifamycin antibiotic	antibiotic efflux	ATP-binding cassette (ABC) antibiotic efflux pump	TRUE	loose hit with at least 95 percent identity pushed strict
245	tet(A)	94.1	99.75	tetracycline antibiotic	antibiotic efflux	major facilitator superfamily (MFS) antibiotic efflux pump			plasmid.Proteobacteria
254	acrB	99.9	92.56	fluoroquinolone antibiotic; cephalosporin; glycylcycline; penam; tetracycline antibiotic; rifamycin antibiotic; phenicol antibiotic; disinfecting agents and antiseptics	antibiotic efflux	resistance-nodulation-cell division (RND) antibiotic efflux pump
428	efrB	161.88	96.13	macrolide antibiotic; fluoroquinolone antibiotic; rifamycin antibiotic	antibiotic efflux	ATP-binding cassette (ABC) antibiotic efflux pump	TRUE	loose hit with at least 95 percent identity pushed strict
437	efrB	162.71	96.13	macrolide antibiotic; fluoroquinolone antibiotic; rifamycin antibiotic	antibiotic efflux	ATP-binding cassette (ABC) antibiotic efflux pump	TRUE	loose hit with at least 95 percent identity pushed strict
254	acrD	100	91.03	aminoglycoside antibiotic	antibiotic efflux	resistance-nodulation-cell division (RND) antibiotic efflux pump
254	bacA	100	94.51	peptide antibiotic	antibiotic target alteration	undecaprenyl pyrophosphate related proteins
254	baeR	100	95	aminoglycoside antibiotic; aminocoumarin antibiotic	antibiotic efflux	resistance-nodulation-cell division (RND) antibiotic efflux pump
254	CRP	100	99.05	macrolide antibiotic; fluoroquinolone antibiotic; penam	antibiotic efflux	resistance-nodulation-cell division (RND) antibiotic efflux pump
254	emrA	100	86.15	fluoroquinolone antibiotic	antibiotic efflux	major facilitator superfamily (MFS) antibiotic efflux pump					dsDNAphage
254	emrB	100.59	93.27	fluoroquinolone antibiotic	antibiotic efflux	major facilitator superfamily (MFS) antibiotic efflux pump					dsDNAphage
254	emrR	100	93.14	fluoroquinolone antibiotic	antibiotic efflux	major facilitator superfamily (MFS) antibiotic efflux pump					dsDNAphage
189-1	efrB	162.71	96.13	macrolide antibiotic; fluoroquinolone antibiotic; rifamycin antibiotic	antibiotic efflux	ATP-binding cassette (ABC) antibiotic efflux pump	TRUE	loose hit with at least 95 percent identity pushed strict
254	Haemophilus influenzae PBP3 conferring resistance to beta-lactam antibiotics	96.39	52.92	cephalosporin; cephamycin; penam	antibiotic target alteration	Penicillin-binding protein mutations conferring resistance to beta-lactam antibiotics
254	Enterobacter cloacae acrA	100	100	fluoroquinolone antibiotic; cephalosporin; glycylcycline; penam; tetracycline antibiotic; rifamycin antibiotic; phenicol antibiotic; disinfecting agents and antiseptics	antibiotic efflux	resistance-nodulation-cell division (RND) antibiotic efflux pump
170	emeA	97.71	97.71	disinfecting agents and antiseptics	antibiotic efflux	multidrug and toxic compound extrusion (MATE) transporter
254	Escherichia coli AcrAB-TolC with MarR mutations conferring resistance to ciprofloxacin and tetracycline	100	88.89	fluoroquinolone antibiotic; cephalosporin; glycylcycline; penam; tetracycline antibiotic; rifamycin antibiotic; phenicol antibiotic; disinfecting agents and antiseptics	antibiotic target alteration; antibiotic efflux	resistance-nodulation-cell division (RND) antibiotic efflux pump
260	vanT gene in vanG cluster	52.11	34.24	glycopeptide antibiotic	antibiotic target alteration	glycopeptide resistance gene cluster; vanT
254	Escherichia coli EF-Tu mutants conferring resistance to Pulvomycin	96.33	98.22	elfamycin antibiotic	antibiotic target alteration	elfamycin resistant EF-Tu
254	Escherichia coli mdfA	100	86.73	tetracycline antibiotic; disinfecting agents and antiseptics	antibiotic efflux	major facilitator superfamily (MFS) antibiotic efflux pump
253	emeA	97.71	97.46	disinfecting agents and antiseptics	antibiotic efflux	multidrug and toxic compound extrusion (MATE) transporter
260	emeA	97.71	97.71	disinfecting agents and antiseptics	antibiotic efflux	multidrug and toxic compound extrusion (MATE) transporter
290	emeA	97.71	97.71	disinfecting agents and antiseptics	antibiotic efflux	multidrug and toxic compound extrusion (MATE) transporter
254	Escherichia coli parC conferring resistance to fluoroquinolones	100	92.15	fluoroquinolone antibiotic	antibiotic target alteration	fluoroquinolone resistant parC
254	Escherichia coli UhpT with mutation conferring resistance to fosfomycin	100	94.38	phosphonic acid antibiotic	antibiotic target alteration	antibiotic-resistant UhpT
274	CMY-168	24.41	100	cephamycin	antibiotic inactivation	CMY beta-lactamase	TRUE	loose hit with at least 95 percent identity pushed strict
274	vanY gene in vanB cluster	102.24	34.9	glycopeptide antibiotic	antibiotic target alteration	vanY; glycopeptide resistance gene cluster
302	emeA	97.71	97.71	disinfecting agents and antiseptics	antibiotic efflux	multidrug and toxic compound extrusion (MATE) transporter
274	vanY gene in vanB cluster	82.09	57.14	glycopeptide antibiotic	antibiotic target alteration	vanY; glycopeptide resistance gene cluster
303	emeA	97.71	97.71	disinfecting agents and antiseptics	antibiotic efflux	multidrug and toxic compound extrusion (MATE) transporter
317	emeA	97.71	97.71	disinfecting agents and antiseptics	antibiotic efflux	multidrug and toxic compound extrusion (MATE) transporter
274	MCR-3.17	10	100	peptide antibiotic	antibiotic target alteration	MCR phosphoethanolamine transferase	TRUE	loose hit with at least 95 percent identity pushed strict			dsDNAphage
254	FosA2	100	95.04	phosphonic acid antibiotic	antibiotic inactivation	fosfomycin thiol transferase
254	H-NS	100	95.59	macrolide antibiotic; fluoroquinolone antibiotic; cephalosporin; cephamycin; penam; tetracycline antibiotic	antibiotic efflux	major facilitator superfamily (MFS) antibiotic efflux pump; resistance-nodulation-cell division (RND) antibiotic efflux pump	TRUE	loose hit with at least 95 percent identity pushed strict			dsDNAphage
254	Klebsiella pneumoniae KpnE	100	82.5	macrolide antibiotic; aminoglycoside antibiotic; cephalosporin; tetracycline antibiotic; peptide antibiotic; rifamycin antibiotic; disinfecting agents and antiseptics	antibiotic efflux	small multidrug resistance (SMR) antibiotic efflux pump
428	emeA	97.71	97.71	disinfecting agents and antiseptics	antibiotic efflux	multidrug and toxic compound extrusion (MATE) transporter
437	emeA	97.71	97.71	disinfecting agents and antiseptics	antibiotic efflux	multidrug and toxic compound extrusion (MATE) transporter
254	Klebsiella pneumoniae KpnF	100	86.24	macrolide antibiotic; aminoglycoside antibiotic; cephalosporin; tetracycline antibiotic; peptide antibiotic; rifamycin antibiotic; disinfecting agents and antiseptics	antibiotic efflux	small multidrug resistance (SMR) antibiotic efflux pump
254	leuO	101.91	80.89	nucleoside antibiotic; disinfecting agents and antiseptics	antibiotic efflux	major facilitator superfamily (MFS) antibiotic efflux pump
254	marA	99.21	93.55	fluoroquinolone antibiotic; monobactam; carbapenem; cephalosporin; glycylcycline; cephamycin; penam; tetracycline antibiotic; rifamycin antibiotic; phenicol antibiotic; penem; disinfecting agents and antiseptics	antibiotic efflux; reduced permeability to antibiotic	resistance-nodulation-cell division (RND) antibiotic efflux pump; General Bacterial Porin with reduced permeability to beta-lactams
290	vanT gene in vanG cluster	52.11	34.24	glycopeptide antibiotic	antibiotic target alteration	glycopeptide resistance gene cluster; vanT
254	mdtB	100	90.1	aminocoumarin antibiotic	antibiotic efflux	resistance-nodulation-cell division (RND) antibiotic efflux pump
254	mdtC	100	91.8	aminocoumarin antibiotic	antibiotic efflux	resistance-nodulation-cell division (RND) antibiotic efflux pump
296	vanT gene in vanG cluster	52.11	34.24	glycopeptide antibiotic	antibiotic target alteration	glycopeptide resistance gene cluster; vanT
254	MIR-3	100	100	monobactam; cephalosporin	antibiotic inactivation	MIR beta-lactamase
254	msbA	100	95.19	nitroimidazole antibiotic	antibiotic efflux	ATP-binding cassette (ABC) antibiotic efflux pump
189-1	emeA	97.71	97.71	disinfecting agents and antiseptics	antibiotic efflux	multidrug and toxic compound extrusion (MATE) transporter
254	oqxA	100	93.09	fluoroquinolone antibiotic; glycylcycline; tetracycline antibiotic; diaminopyrimidine antibiotic; nitrofuran antibiotic	antibiotic efflux	resistance-nodulation-cell division (RND) antibiotic efflux pump
296	vanY gene in vanB cluster	88.06	51.5	glycopeptide antibiotic	antibiotic target alteration	vanY; glycopeptide resistance gene cluster
254	oqxB	100.1	96.76	fluoroquinolone antibiotic; glycylcycline; tetracycline antibiotic; diaminopyrimidine antibiotic; nitrofuran antibiotic	antibiotic efflux	resistance-nodulation-cell division (RND) antibiotic efflux pump
254	PmrF	101.55	84.78	peptide antibiotic	antibiotic target alteration	pmr phosphoethanolamine transferase
254	ramA	91.13	97.35	fluoroquinolone antibiotic; monobactam; carbapenem; cephalosporin; glycylcycline; cephamycin; penam; tetracycline antibiotic; rifamycin antibiotic; phenicol antibiotic; penem; disinfecting agents and antiseptics	antibiotic efflux; reduced permeability to antibiotic	resistance-nodulation-cell division (RND) antibiotic efflux pump; General Bacterial Porin with reduced permeability to beta-lactams
254	rsmA	100	85.25	fluoroquinolone antibiotic; diaminopyrimidine antibiotic; phenicol antibiotic	antibiotic efflux	resistance-nodulation-cell division (RND) antibiotic efflux pump					dsDNAphage
254	Salmonella enterica gyrA conferring resistance to fluoroquinolones	100	96.47	fluoroquinolone antibiotic	antibiotic target alteration	fluoroquinolone resistant gyrA
296	dfrE	100	98.17	diaminopyrimidine antibiotic	antibiotic target replacement	trimethoprim resistant dihydrofolate reductase dfr
296	efrA	100	99.3	macrolide antibiotic; fluoroquinolone antibiotic; rifamycin antibiotic	antibiotic efflux	ATP-binding cassette (ABC) antibiotic efflux pump
296	efrB	162.71	96.13	macrolide antibiotic; fluoroquinolone antibiotic; rifamycin antibiotic	antibiotic efflux	ATP-binding cassette (ABC) antibiotic efflux pump	TRUE	loose hit with at least 95 percent identity pushed strict
296	emeA	97.71	97.71	disinfecting agents and antiseptics	antibiotic efflux	multidrug and toxic compound extrusion (MATE) transporter
296	lsaA	100	98.19	lincosamide antibiotic; streptogramin antibiotic; streptogramin A antibiotic; streptogramin B antibiotic; pleuromutilin antibiotic	antibiotic target protection	lsa-type ABC-F protein
296	tet(O)	100	99.37	tetracycline antibiotic	antibiotic target protection	tetracycline-resistant ribosomal protection protein
322	ANT(3'')-IIa	81.11	99.62	aminoglycoside antibiotic	antibiotic inactivation	ANT(3'')				Tn7
322	catA4	100	96.77	phenicol antibiotic	antibiotic inactivation	chloramphenicol acetyltransferase (CAT)
301	vanG	104.3	39.5	glycopeptide antibiotic	antibiotic target alteration	glycopeptide resistance gene cluster; Van ligase
322	CRP	100	98.1	macrolide antibiotic; fluoroquinolone antibiotic; penam	antibiotic efflux	resistance-nodulation-cell division (RND) antibiotic efflux pump
322	dfrA1	100	99.36	diaminopyrimidine antibiotic	antibiotic target replacement	trimethoprim resistant dihydrofolate reductase dfr				Tn7
322	efrA	100.35	79.69	macrolide antibiotic; fluoroquinolone antibiotic; rifamycin antibiotic	antibiotic efflux	ATP-binding cassette (ABC) antibiotic efflux pump					dsDNAphage
322	Escherichia coli EF-Tu mutants conferring resistance to Pulvomycin	96.09	94.91	elfamycin antibiotic	antibiotic target alteration	elfamycin resistant EF-Tu
322	Klebsiella pneumoniae KpnH	98.63	72.95	macrolide antibiotic; fluoroquinolone antibiotic; aminoglycoside antibiotic; carbapenem; cephalosporin; penam; peptide antibiotic; penem	antibiotic efflux	major facilitator superfamily (MFS) antibiotic efflux pump
322	Morganella morganii gyrB conferring resistance to fluoroquinolones	100	84.58	fluoroquinolone antibiotic	antibiotic target alteration	fluoroquinolone resistant gyrB
322	QnrD1	69.63	100	fluoroquinolone antibiotic	antibiotic target protection	quinolone resistance protein (qnr)	TRUE	loose hit with at least 95 percent identity pushed strict	plasmid.Proteobacteria
322	rsmA	101.64	86.89	fluoroquinolone antibiotic; diaminopyrimidine antibiotic; phenicol antibiotic	antibiotic efflux	resistance-nodulation-cell division (RND) antibiotic efflux pump
322	SAT-2	100	100	nucleoside antibiotic	antibiotic inactivation	streptothricin acetyltransferase (SAT)				Tn7
322	tet(J)	100	98.74	tetracycline antibiotic	antibiotic efflux	major facilitator superfamily (MFS) antibiotic efflux pump
322	vanC	100.29	97.96	glycopeptide antibiotic	antibiotic target alteration	glycopeptide resistance gene cluster; Van ligase
322	vanR gene in vanC cluster	100	99.13	glycopeptide antibiotic	antibiotic target alteration	glycopeptide resistance gene cluster; vanR
322	vanS gene in vanC cluster	100	98.06	glycopeptide antibiotic	antibiotic target alteration	vanS; glycopeptide resistance gene cluster
322	vanT gene in vanC cluster	87.54	97.38	glycopeptide antibiotic	antibiotic target alteration	glycopeptide resistance gene cluster; vanT
322	vanXY gene in vanC cluster	100	100	glycopeptide antibiotic	antibiotic target alteration	glycopeptide resistance gene cluster; vanXY
301	vanT gene in vanG cluster	52.11	34.24	glycopeptide antibiotic	antibiotic target alteration	glycopeptide resistance gene cluster; vanT
326	AAC(6')-Ii	100	98.9	aminoglycoside antibiotic	antibiotic inactivation	AAC(6')
326	eatAv	100	99	pleuromutilin antibiotic	antibiotic target protection	Miscellaneous ABC-F subfamily ATP-binding cassette ribosomal protection proteins
301	acrB	100	100	fluoroquinolone antibiotic; cephalosporin; glycylcycline; penam; tetracycline antibiotic; rifamycin antibiotic; phenicol antibiotic; disinfecting agents and antiseptics	antibiotic efflux	resistance-nodulation-cell division (RND) antibiotic efflux pump
301	acrD	100	99.9	aminoglycoside antibiotic	antibiotic efflux	resistance-nodulation-cell division (RND) antibiotic efflux pump
301	mphG	20.07	100	macrolide antibiotic	antibiotic inactivation	macrolide phosphotransferase (MPH)	TRUE	loose hit with at least 95 percent identity pushed strict
253	Enterococcus faecalis liaS mutant conferring daptomycin resistance	100	99.73	peptide antibiotic	antibiotic target alteration; antibiotic efflux	daptomycin resistant liaS
301	AcrE	100	100	fluoroquinolone antibiotic; cephalosporin; cephamycin; penam	antibiotic efflux	resistance-nodulation-cell division (RND) antibiotic efflux pump
326	efmA	100	99.77	macrolide antibiotic; fluoroquinolone antibiotic	antibiotic efflux	major facilitator superfamily (MFS) antibiotic efflux pump
326	efrA	100.17	82.64	macrolide antibiotic; fluoroquinolone antibiotic; rifamycin antibiotic	antibiotic efflux	ATP-binding cassette (ABC) antibiotic efflux pump
301	AcrF	100	99.71	fluoroquinolone antibiotic; cephalosporin; cephamycin; penam	antibiotic efflux	resistance-nodulation-cell division (RND) antibiotic efflux pump
301	AcrS	100	99.55	fluoroquinolone antibiotic; cephalosporin; glycylcycline; cephamycin; penam; tetracycline antibiotic; rifamycin antibiotic; phenicol antibiotic; disinfecting agents and antiseptics	antibiotic efflux	resistance-nodulation-cell division (RND) antibiotic efflux pump
301	bacA	100	100	peptide antibiotic	antibiotic target alteration	undecaprenyl pyrophosphate related proteins
301	baeR	100	100	aminoglycoside antibiotic; aminocoumarin antibiotic	antibiotic efflux	resistance-nodulation-cell division (RND) antibiotic efflux pump
301	baeS	100	100	aminoglycoside antibiotic; aminocoumarin antibiotic	antibiotic efflux	resistance-nodulation-cell division (RND) antibiotic efflux pump
301	cpxA	100	100	aminoglycoside antibiotic; aminocoumarin antibiotic	antibiotic efflux	resistance-nodulation-cell division (RND) antibiotic efflux pump					dsDNAphage
170	ErmB	98.79	97.96	macrolide antibiotic; lincosamide antibiotic; streptogramin antibiotic; streptogramin A antibiotic; streptogramin B antibiotic	antibiotic target alteration	Erm 23S ribosomal RNA methyltransferase			plasmid.Firmicutes	Tn917
301	CRP	100	99.52	macrolide antibiotic; fluoroquinolone antibiotic; penam	antibiotic efflux	resistance-nodulation-cell division (RND) antibiotic efflux pump
326	msrC	100	95.33	macrolide antibiotic; streptogramin antibiotic; streptogramin B antibiotic	antibiotic target protection	msr-type ABC-F protein	TRUE	loose hit with at least 95 percent identity pushed strict
302	ErmB	98.79	99.18	macrolide antibiotic; lincosamide antibiotic; streptogramin antibiotic; streptogramin A antibiotic; streptogramin B antibiotic	antibiotic target alteration	Erm 23S ribosomal RNA methyltransferase			plasmid.Firmicutes
303	ErmB	98.79	97.96	macrolide antibiotic; lincosamide antibiotic; streptogramin antibiotic; streptogramin A antibiotic; streptogramin B antibiotic	antibiotic target alteration	Erm 23S ribosomal RNA methyltransferase			plasmid.Firmicutes	Tn917
301	dfrE	100	98.78	diaminopyrimidine antibiotic	antibiotic target replacement	trimethoprim resistant dihydrofolate reductase dfr
328	ANT(3'')-IIa	81.11	99.62	aminoglycoside antibiotic	antibiotic inactivation	ANT(3'')				Tn7
301	EC-15	102.92	97.61	cephalosporin	antibiotic inactivation	EC beta-lactamase
328	catA4	100	96.77	phenicol antibiotic	antibiotic inactivation	chloramphenicol acetyltransferase (CAT)
328	CRP	100	98.1	macrolide antibiotic; fluoroquinolone antibiotic; penam	antibiotic efflux	resistance-nodulation-cell division (RND) antibiotic efflux pump
301	efrA	100	99.48	macrolide antibiotic; fluoroquinolone antibiotic; rifamycin antibiotic	antibiotic efflux	ATP-binding cassette (ABC) antibiotic efflux pump
301	efrB	162.71	95.83	macrolide antibiotic; fluoroquinolone antibiotic; rifamycin antibiotic	antibiotic efflux	ATP-binding cassette (ABC) antibiotic efflux pump	TRUE	loose hit with at least 95 percent identity pushed strict
301	emeA	97.71	97.46	disinfecting agents and antiseptics	antibiotic efflux	multidrug and toxic compound extrusion (MATE) transporter
301	emrA	100	100	fluoroquinolone antibiotic	antibiotic efflux	major facilitator superfamily (MFS) antibiotic efflux pump
301	emrB	100	100	fluoroquinolone antibiotic	antibiotic efflux	major facilitator superfamily (MFS) antibiotic efflux pump
301	Haemophilus influenzae PBP3 conferring resistance to beta-lactam antibiotics	96.39	53.11	cephalosporin; cephamycin; penam	antibiotic target alteration	Penicillin-binding protein mutations conferring resistance to beta-lactam antibiotics
301	emrK	110.26	99.72	tetracycline antibiotic	antibiotic efflux	major facilitator superfamily (MFS) antibiotic efflux pump
301	emrR	100	100	fluoroquinolone antibiotic	antibiotic efflux	major facilitator superfamily (MFS) antibiotic efflux pump
301	emrY	100	99.41	tetracycline antibiotic	antibiotic efflux	major facilitator superfamily (MFS) antibiotic efflux pump
301	Enterococcus faecalis liaS mutant conferring daptomycin resistance	100	99.73	peptide antibiotic	antibiotic target alteration; antibiotic efflux	daptomycin resistant liaS
301	eptA	102.74	99.63	peptide antibiotic	antibiotic target alteration	pmr phosphoethanolamine transferase
302	vanT gene in vanG cluster	52.11	34.24	glycopeptide antibiotic	antibiotic target alteration	glycopeptide resistance gene cluster; vanT
301	Escherichia coli AcrAB-TolC with AcrR mutation conferring resistance to ciprofloxacin, tetracycline, and ceftazidime	91.63	99.49	fluoroquinolone antibiotic; cephalosporin; glycylcycline; penam; tetracycline antibiotic; rifamycin antibiotic; phenicol antibiotic; disinfecting agents and antiseptics	antibiotic target alteration; antibiotic efflux	resistance-nodulation-cell division (RND) antibiotic efflux pump
301	Escherichia coli EF-Tu mutants conferring resistance to Pulvomycin	85.33	100	elfamycin antibiotic	antibiotic target alteration	elfamycin resistant EF-Tu
301	Escherichia coli GlpT with mutation conferring resistance to fosfomycin	100	99.78	phosphonic acid antibiotic	antibiotic target alteration	antibiotic-resistant GlpT
301	Escherichia coli gyrA conferring resistance to fluoroquinolones	100	99.89	fluoroquinolone antibiotic	antibiotic target alteration	fluoroquinolone resistant gyrA
301	Escherichia coli mdfA	100	96.59	tetracycline antibiotic; disinfecting agents and antiseptics	antibiotic efflux	major facilitator superfamily (MFS) antibiotic efflux pump					dsDNAphage
302	vanY gene in vanB cluster	88.06	51.5	glycopeptide antibiotic	antibiotic target alteration	vanY; glycopeptide resistance gene cluster
303	vanY gene in vanB cluster	102.24	34.9	glycopeptide antibiotic	antibiotic target alteration	vanY; glycopeptide resistance gene cluster
328	dfrA1	100	99.36	diaminopyrimidine antibiotic	antibiotic target replacement	trimethoprim resistant dihydrofolate reductase dfr				Tn7
301	evgA	100	100	macrolide antibiotic; fluoroquinolone antibiotic; penam; tetracycline antibiotic	antibiotic efflux	major facilitator superfamily (MFS) antibiotic efflux pump; resistance-nodulation-cell division (RND) antibiotic efflux pump
301	evgS	100	100	macrolide antibiotic; fluoroquinolone antibiotic; penam; tetracycline antibiotic	antibiotic efflux	major facilitator superfamily (MFS) antibiotic efflux pump; resistance-nodulation-cell division (RND) antibiotic efflux pump
301	gadW	100	94.63	macrolide antibiotic; fluoroquinolone antibiotic; penam	antibiotic efflux	resistance-nodulation-cell division (RND) antibiotic efflux pump
301	gadX	100	100	macrolide antibiotic; fluoroquinolone antibiotic; penam	antibiotic efflux	resistance-nodulation-cell division (RND) antibiotic efflux pump
301	H-NS	100	100	macrolide antibiotic; fluoroquinolone antibiotic; cephalosporin; cephamycin; penam; tetracycline antibiotic	antibiotic efflux	major facilitator superfamily (MFS) antibiotic efflux pump; resistance-nodulation-cell division (RND) antibiotic efflux pump
301	kdpE	100	99.56	aminoglycoside antibiotic	antibiotic efflux	kdpDE
301	Klebsiella pneumoniae KpnE	100.83	82.2	macrolide antibiotic; aminoglycoside antibiotic; cephalosporin; tetracycline antibiotic; peptide antibiotic; rifamycin antibiotic; disinfecting agents and antiseptics	antibiotic efflux	small multidrug resistance (SMR) antibiotic efflux pump
301	Klebsiella pneumoniae KpnF	100	84.4	macrolide antibiotic; aminoglycoside antibiotic; cephalosporin; tetracycline antibiotic; peptide antibiotic; rifamycin antibiotic; disinfecting agents and antiseptics	antibiotic efflux	small multidrug resistance (SMR) antibiotic efflux pump
301	leuO	100	99.04	nucleoside antibiotic; disinfecting agents and antiseptics	antibiotic efflux	major facilitator superfamily (MFS) antibiotic efflux pump
301	lsaA	100	98.59	lincosamide antibiotic; streptogramin antibiotic; streptogramin A antibiotic; streptogramin B antibiotic; pleuromutilin antibiotic	antibiotic target protection	lsa-type ABC-F protein
303	vanT gene in vanG cluster	52.11	34.24	glycopeptide antibiotic	antibiotic target alteration	glycopeptide resistance gene cluster; vanT
303	SAT-4	45.56	98.68	nucleoside antibiotic	antibiotic inactivation	streptothricin acetyltransferase (SAT)	TRUE	loose hit with at least 95 percent identity pushed strict
301	marA	100	100	fluoroquinolone antibiotic; monobactam; carbapenem; cephalosporin; glycylcycline; cephamycin; penam; tetracycline antibiotic; rifamycin antibiotic; phenicol antibiotic; penem; disinfecting agents and antiseptics	antibiotic efflux; reduced permeability to antibiotic	resistance-nodulation-cell division (RND) antibiotic efflux pump; General Bacterial Porin with reduced permeability to beta-lactams
301	mdtA	109.64	100	aminocoumarin antibiotic	antibiotic efflux	resistance-nodulation-cell division (RND) antibiotic efflux pump
301	mdtB	100	99.81	aminocoumarin antibiotic	antibiotic efflux	resistance-nodulation-cell division (RND) antibiotic efflux pump
303	CMY-168	24.41	100	cephamycin	antibiotic inactivation	CMY beta-lactamase	TRUE	loose hit with at least 95 percent identity pushed strict
301	mdtC	100	99.9	aminocoumarin antibiotic	antibiotic efflux	resistance-nodulation-cell division (RND) antibiotic efflux pump
303	vanY gene in vanB cluster	82.09	57.14	glycopeptide antibiotic	antibiotic target alteration	vanY; glycopeptide resistance gene cluster
301	mdtE	100	99.74	macrolide antibiotic; fluoroquinolone antibiotic; penam	antibiotic efflux	resistance-nodulation-cell division (RND) antibiotic efflux pump
303	MCR-3.17	10	100	peptide antibiotic	antibiotic target alteration	MCR phosphoethanolamine transferase	TRUE	loose hit with at least 95 percent identity pushed strict			dsDNAphage
301	mdtF	100	100	macrolide antibiotic; fluoroquinolone antibiotic; penam	antibiotic efflux	resistance-nodulation-cell division (RND) antibiotic efflux pump
301	mdtG	100	100	phosphonic acid antibiotic	antibiotic efflux	major facilitator superfamily (MFS) antibiotic efflux pump
301	mdtH	100	100	fluoroquinolone antibiotic	antibiotic efflux	major facilitator superfamily (MFS) antibiotic efflux pump
301	mdtM	100	99.76	fluoroquinolone antibiotic; lincosamide antibiotic; nucleoside antibiotic; phenicol antibiotic; disinfecting agents and antiseptics	antibiotic efflux	major facilitator superfamily (MFS) antibiotic efflux pump				IS30
301	mdtN	100	100	nucleoside antibiotic; disinfecting agents and antiseptics	antibiotic efflux	major facilitator superfamily (MFS) antibiotic efflux pump
301	mdtO	100	100	nucleoside antibiotic; disinfecting agents and antiseptics	antibiotic efflux	major facilitator superfamily (MFS) antibiotic efflux pump
301	mdtP	100	100	nucleoside antibiotic; disinfecting agents and antiseptics	antibiotic efflux	major facilitator superfamily (MFS) antibiotic efflux pump
313	vanY gene in vanM cluster	140.34	39.66	glycopeptide antibiotic	antibiotic target alteration	vanY; glycopeptide resistance gene cluster
313	vanY gene in vanG cluster	91.04	33.48	glycopeptide antibiotic	antibiotic target alteration	vanY; glycopeptide resistance gene cluster
301	msbA	100	100	nitroimidazole antibiotic	antibiotic efflux	ATP-binding cassette (ABC) antibiotic efflux pump
301	PmrF	100	100	peptide antibiotic	antibiotic target alteration	pmr phosphoethanolamine transferase
301	rsmA	100	85.25	fluoroquinolone antibiotic; diaminopyrimidine antibiotic; phenicol antibiotic	antibiotic efflux	resistance-nodulation-cell division (RND) antibiotic efflux pump
301	tet(A)	94.1	98.48	tetracycline antibiotic	antibiotic efflux	major facilitator superfamily (MFS) antibiotic efflux pump			plasmid.Proteobacteria
301	tet(L)	100	99.78	tetracycline antibiotic	antibiotic efflux	major facilitator superfamily (MFS) antibiotic efflux pump			plasmid.Firmicutes
301	tet(M)	100	94.52	tetracycline antibiotic	antibiotic target protection	tetracycline-resistant ribosomal protection protein			plasmid.Firmicutes
301	TolC	99.6	100	macrolide antibiotic; fluoroquinolone antibiotic; aminoglycoside antibiotic; carbapenem; cephalosporin; glycylcycline; cephamycin; penam; tetracycline antibiotic; peptide antibiotic; aminocoumarin antibiotic; rifamycin antibiotic; phenicol antibiotic; penem; disinfecting agents and antiseptics	antibiotic efflux	ATP-binding cassette (ABC) antibiotic efflux pump; major facilitator superfamily (MFS) antibiotic efflux pump; resistance-nodulation-cell division (RND) antibiotic efflux pump
301	YojI	100	100	peptide antibiotic	antibiotic efflux	ATP-binding cassette (ABC) antibiotic efflux pump
317	vanT gene in vanG cluster	52.11	34.24	glycopeptide antibiotic	antibiotic target alteration	glycopeptide resistance gene cluster; vanT
313	aad(6)	109.42	100	aminoglycoside antibiotic	antibiotic inactivation	ANT(6)
313	APH(3')-IIIa	100	100	aminoglycoside antibiotic	antibiotic inactivation	APH(3')
313	ErmB	100.4	98.1	macrolide antibiotic; lincosamide antibiotic; streptogramin antibiotic; streptogramin A antibiotic; streptogramin B antibiotic	antibiotic target alteration	Erm 23S ribosomal RNA methyltransferase	TRUE	loose hit with at least 95 percent identity pushed strict
313	lnuB	100	99.63	lincosamide antibiotic	antibiotic inactivation	lincosamide nucleotidyltransferase (LNU)
313	lnuC	100	97.56	lincosamide antibiotic	antibiotic inactivation	lincosamide nucleotidyltransferase (LNU)				MTnSag1, ISStin6
313	lsaE	100	100	lincosamide antibiotic; streptogramin antibiotic; pleuromutilin antibiotic	antibiotic target protection	lsa-type ABC-F protein
322	vanY gene in vanG cluster	67.74	34.88	glycopeptide antibiotic	antibiotic target alteration	vanY; glycopeptide resistance gene cluster
313	mefJ	100	100	macrolide antibiotic	antibiotic efflux	major facilitator superfamily (MFS) antibiotic efflux pump
313	msr(I)	98.97	99.38	macrolide antibiotic; streptogramin antibiotic; phosphonic acid antibiotic	antibiotic target protection	msr-type ABC-F protein
322	vanT gene in vanC cluster	11.89	98.8	glycopeptide antibiotic	antibiotic target alteration	glycopeptide resistance gene cluster; vanT	TRUE	loose hit with at least 95 percent identity pushed strict
313	SAT-4	100	99.44	nucleoside antibiotic	antibiotic inactivation	streptothricin acetyltransferase (SAT)
322	Erm(30)	6.85	100	macrolide antibiotic; lincosamide antibiotic; streptogramin antibiotic	antibiotic target alteration	Erm 23S ribosomal RNA methyltransferase	TRUE	loose hit with at least 95 percent identity pushed strict
322	tet(S)	44.62	100	tetracycline antibiotic	antibiotic target protection	tetracycline-resistant ribosomal protection protein			plasmid.unclassified
322	tet(S)	21.37	99.25	tetracycline antibiotic	antibiotic target protection	tetracycline-resistant ribosomal protection protein	TRUE	loose hit with at least 95 percent identity pushed strict	plasmid.unclassified
313	tet(O)	100	98.28	tetracycline antibiotic	antibiotic target protection	tetracycline-resistant ribosomal protection protein
322	tet(S)	20.28	100	tetracycline antibiotic	antibiotic target protection	tetracycline-resistant ribosomal protection protein	TRUE	loose hit with at least 95 percent identity pushed strict	plasmid.unclassified
328	dfrE	100	98.78	diaminopyrimidine antibiotic	antibiotic target replacement	trimethoprim resistant dihydrofolate reductase dfr
322	vanG	104.87	38.98	glycopeptide antibiotic	antibiotic target alteration	glycopeptide resistance gene cluster; Van ligase
328	efrA	100	99.3	macrolide antibiotic; fluoroquinolone antibiotic; rifamycin antibiotic	antibiotic efflux	ATP-binding cassette (ABC) antibiotic efflux pump
322	adeF	99.34	42.17	fluoroquinolone antibiotic; tetracycline antibiotic	antibiotic efflux	resistance-nodulation-cell division (RND) antibiotic efflux pump
328	efrB	162.71	96.13	macrolide antibiotic; fluoroquinolone antibiotic; rifamycin antibiotic	antibiotic efflux	ATP-binding cassette (ABC) antibiotic efflux pump	TRUE	loose hit with at least 95 percent identity pushed strict			ssDNA
328	emeA	75.32	97.05	disinfecting agents and antiseptics	antibiotic efflux	multidrug and toxic compound extrusion (MATE) transporter	TRUE	loose hit with at least 95 percent identity pushed strict	plasmid.Firmicutes
328	Escherichia coli EF-Tu mutants conferring resistance to Pulvomycin	96.33	94.67	elfamycin antibiotic	antibiotic target alteration	elfamycin resistant EF-Tu
328	Klebsiella pneumoniae KpnH	98.63	72.95	macrolide antibiotic; fluoroquinolone antibiotic; aminoglycoside antibiotic; carbapenem; cephalosporin; penam; peptide antibiotic; penem	antibiotic efflux	major facilitator superfamily (MFS) antibiotic efflux pump
328	lsaA	100	99.4	lincosamide antibiotic; streptogramin antibiotic; streptogramin A antibiotic; streptogramin B antibiotic; pleuromutilin antibiotic	antibiotic target protection	lsa-type ABC-F protein
322	QnrD1	52.34	100	fluoroquinolone antibiotic	antibiotic target protection	quinolone resistance protein (qnr)	TRUE	loose hit with at least 95 percent identity pushed strict	plasmid.Proteobacteria
328	Morganella morganii gyrB conferring resistance to fluoroquinolones	100	84.58	fluoroquinolone antibiotic	antibiotic target alteration	fluoroquinolone resistant gyrB
328	QnrD1	100	100	fluoroquinolone antibiotic	antibiotic target protection	quinolone resistance protein (qnr)			plasmid.Proteobacteria
328	rsmA	101.64	86.89	fluoroquinolone antibiotic; diaminopyrimidine antibiotic; phenicol antibiotic	antibiotic efflux	resistance-nodulation-cell division (RND) antibiotic efflux pump
322	Haemophilus influenzae PBP3 conferring resistance to beta-lactam antibiotics	98.03	52.67	cephalosporin; cephamycin; penam	antibiotic target alteration	Penicillin-binding protein mutations conferring resistance to beta-lactam antibiotics
328	SAT-2	100	100	nucleoside antibiotic	antibiotic inactivation	streptothricin acetyltransferase (SAT)				Tn7
328	tet(J)	100	98.74	tetracycline antibiotic	antibiotic efflux	major facilitator superfamily (MFS) antibiotic efflux pump
323	vanT gene in vanG cluster	52.11	34.24	glycopeptide antibiotic	antibiotic target alteration	glycopeptide resistance gene cluster; vanT
329	dfrE	100	98.17	diaminopyrimidine antibiotic	antibiotic target replacement	trimethoprim resistant dihydrofolate reductase dfr
329	efrA	100	99.3	macrolide antibiotic; fluoroquinolone antibiotic; rifamycin antibiotic	antibiotic efflux	ATP-binding cassette (ABC) antibiotic efflux pump
329	efrB	162.71	95.83	macrolide antibiotic; fluoroquinolone antibiotic; rifamycin antibiotic	antibiotic efflux	ATP-binding cassette (ABC) antibiotic efflux pump	TRUE	loose hit with at least 95 percent identity pushed strict
326	vanY gene in vanB cluster	102.24	34.9	glycopeptide antibiotic	antibiotic target alteration	vanY; glycopeptide resistance gene cluster
329	emeA	97.71	97.71	disinfecting agents and antiseptics	antibiotic efflux	multidrug and toxic compound extrusion (MATE) transporter
326	vanY gene in vanB cluster	82.09	57.14	glycopeptide antibiotic	antibiotic target alteration	vanY; glycopeptide resistance gene cluster
329	lsaA	100	98.8	lincosamide antibiotic; streptogramin antibiotic; streptogramin A antibiotic; streptogramin B antibiotic; pleuromutilin antibiotic	antibiotic target protection	lsa-type ABC-F protein
323	dfrE	100	98.78	diaminopyrimidine antibiotic	antibiotic target replacement	trimethoprim resistant dihydrofolate reductase dfr
326	CMY-168	24.41	100	cephamycin	antibiotic inactivation	CMY beta-lactamase	TRUE	loose hit with at least 95 percent identity pushed strict
326	MCR-3.17	10	100	peptide antibiotic	antibiotic target alteration	MCR phosphoethanolamine transferase	TRUE	loose hit with at least 95 percent identity pushed strict			dsDNAphage
323	efrA	100	99.3	macrolide antibiotic; fluoroquinolone antibiotic; rifamycin antibiotic	antibiotic efflux	ATP-binding cassette (ABC) antibiotic efflux pump
323	efrB	162.71	96.13	macrolide antibiotic; fluoroquinolone antibiotic; rifamycin antibiotic	antibiotic efflux	ATP-binding cassette (ABC) antibiotic efflux pump	TRUE	loose hit with at least 95 percent identity pushed strict
323	emeA	97.71	97.71	disinfecting agents and antiseptics	antibiotic efflux	multidrug and toxic compound extrusion (MATE) transporter
328	vanT gene in vanG cluster	52.11	34.24	glycopeptide antibiotic	antibiotic target alteration	glycopeptide resistance gene cluster; vanT
323	lsaA	100	99.4	lincosamide antibiotic; streptogramin antibiotic; streptogramin A antibiotic; streptogramin B antibiotic; pleuromutilin antibiotic	antibiotic target protection	lsa-type ABC-F protein
391	acrB	100	100	fluoroquinolone antibiotic; cephalosporin; glycylcycline; penam; tetracycline antibiotic; rifamycin antibiotic; phenicol antibiotic; disinfecting agents and antiseptics	antibiotic efflux	resistance-nodulation-cell division (RND) antibiotic efflux pump
328	vanG	104.87	38.98	glycopeptide antibiotic	antibiotic target alteration	glycopeptide resistance gene cluster; Van ligase
391	acrD	100	99.81	aminoglycoside antibiotic	antibiotic efflux	resistance-nodulation-cell division (RND) antibiotic efflux pump
391	AcrE	100	100	fluoroquinolone antibiotic; cephalosporin; cephamycin; penam	antibiotic efflux	resistance-nodulation-cell division (RND) antibiotic efflux pump
391	AcrF	100	99.61	fluoroquinolone antibiotic; cephalosporin; cephamycin; penam	antibiotic efflux	resistance-nodulation-cell division (RND) antibiotic efflux pump
391	AcrS	100	99.55	fluoroquinolone antibiotic; cephalosporin; glycylcycline; cephamycin; penam; tetracycline antibiotic; rifamycin antibiotic; phenicol antibiotic; disinfecting agents and antiseptics	antibiotic efflux	resistance-nodulation-cell division (RND) antibiotic efflux pump
391	ANT(3'')-IIa	80.19	99.23	aminoglycoside antibiotic	antibiotic inactivation	ANT(3'')			plasmid.Proteobacteria
391	APH(3'')-Ib	100	99.63	aminoglycoside antibiotic	antibiotic inactivation	APH(3'')			plasmid.Proteobacteria
391	APH(6)-Id	100	99.64	aminoglycoside antibiotic	antibiotic inactivation	APH(6)			plasmid.Proteobacteria
391	bacA	100	99.63	peptide antibiotic	antibiotic target alteration	undecaprenyl pyrophosphate related proteins
391	baeR	100	99.58	aminoglycoside antibiotic; aminocoumarin antibiotic	antibiotic efflux	resistance-nodulation-cell division (RND) antibiotic efflux pump
328	QnrD1	19.63	100	fluoroquinolone antibiotic	antibiotic target protection	quinolone resistance protein (qnr)	TRUE	loose hit with at least 95 percent identity pushed strict	plasmid.Proteobacteria
391	baeS	100	99.14	aminoglycoside antibiotic; aminocoumarin antibiotic	antibiotic efflux	resistance-nodulation-cell division (RND) antibiotic efflux pump
391	cpxA	100	100	aminoglycoside antibiotic; aminocoumarin antibiotic	antibiotic efflux	resistance-nodulation-cell division (RND) antibiotic efflux pump
328	adeF	99.34	42.17	fluoroquinolone antibiotic; tetracycline antibiotic	antibiotic efflux	resistance-nodulation-cell division (RND) antibiotic efflux pump
391	CRP	100	99.52	macrolide antibiotic; fluoroquinolone antibiotic; penam	antibiotic efflux	resistance-nodulation-cell division (RND) antibiotic efflux pump
391	dfrA1	100	100	diaminopyrimidine antibiotic	antibiotic target replacement	trimethoprim resistant dihydrofolate reductase dfr			plasmid.Proteobacteria
328	Haemophilus influenzae PBP3 conferring resistance to beta-lactam antibiotics	98.03	52.67	cephalosporin; cephamycin; penam	antibiotic target alteration	Penicillin-binding protein mutations conferring resistance to beta-lactam antibiotics
391	EC-18	100	99.73	cephalosporin	antibiotic inactivation	EC beta-lactamase
391	emrA	100	99.74	fluoroquinolone antibiotic	antibiotic efflux	major facilitator superfamily (MFS) antibiotic efflux pump
391	emrB	100	100	fluoroquinolone antibiotic	antibiotic efflux	major facilitator superfamily (MFS) antibiotic efflux pump
329	vanT gene in vanG cluster	52.11	34.51	glycopeptide antibiotic	antibiotic target alteration	glycopeptide resistance gene cluster; vanT
391	emrK	110.26	99.72	tetracycline antibiotic	antibiotic efflux	major facilitator superfamily (MFS) antibiotic efflux pump
391	emrR	100	100	fluoroquinolone antibiotic	antibiotic efflux	major facilitator superfamily (MFS) antibiotic efflux pump
391	emrY	100	99.8	tetracycline antibiotic	antibiotic efflux	major facilitator superfamily (MFS) antibiotic efflux pump
391	eptA	100	99.63	peptide antibiotic	antibiotic target alteration	pmr phosphoethanolamine transferase
391	Escherichia coli AcrAB-TolC with MarR mutations conferring resistance to ciprofloxacin and tetracycline	100	98.61	fluoroquinolone antibiotic; cephalosporin; glycylcycline; penam; tetracycline antibiotic; rifamycin antibiotic; phenicol antibiotic; disinfecting agents and antiseptics	antibiotic target alteration; antibiotic efflux	resistance-nodulation-cell division (RND) antibiotic efflux pump
391	Escherichia coli EF-Tu mutants conferring resistance to Pulvomycin	96.09	99.75	elfamycin antibiotic	antibiotic target alteration	elfamycin resistant EF-Tu
391	Escherichia coli emrE	100	98.18	macrolide antibiotic	antibiotic efflux	small multidrug resistance (SMR) antibiotic efflux pump
391	Escherichia coli GlpT with mutation conferring resistance to fosfomycin	100	99.78	phosphonic acid antibiotic	antibiotic target alteration	antibiotic-resistant GlpT
391	Escherichia coli gyrA conferring resistance to fluoroquinolones	100	99.77	fluoroquinolone antibiotic	antibiotic target alteration	fluoroquinolone resistant gyrA
391	Escherichia coli mdfA	100	96.1	tetracycline antibiotic; disinfecting agents and antiseptics	antibiotic efflux	major facilitator superfamily (MFS) antibiotic efflux pump
391	Escherichia coli parC conferring resistance to fluoroquinolones	100	99.87	fluoroquinolone antibiotic	antibiotic target alteration	fluoroquinolone resistant parC
391	Brucella suis mprF	10.57	100	peptide antibiotic	antibiotic target alteration	defensin resistant mprF	TRUE	loose hit with at least 95 percent identity pushed strict	plasmid.Proteobacteria		dsDNAphage
391	Escherichia coli UhpT with mutation conferring resistance to fosfomycin	100	99.78	phosphonic acid antibiotic	antibiotic target alteration	antibiotic-resistant UhpT				MITEYpe1
391	evgA	100	100	macrolide antibiotic; fluoroquinolone antibiotic; penam; tetracycline antibiotic	antibiotic efflux	major facilitator superfamily (MFS) antibiotic efflux pump; resistance-nodulation-cell division (RND) antibiotic efflux pump
391	evgS	100	99.42	macrolide antibiotic; fluoroquinolone antibiotic; penam; tetracycline antibiotic	antibiotic efflux	major facilitator superfamily (MFS) antibiotic efflux pump; resistance-nodulation-cell division (RND) antibiotic efflux pump
391	gadX	100	98.54	macrolide antibiotic; fluoroquinolone antibiotic; penam	antibiotic efflux	resistance-nodulation-cell division (RND) antibiotic efflux pump
391	H-NS	100	100	macrolide antibiotic; fluoroquinolone antibiotic; cephalosporin; cephamycin; penam; tetracycline antibiotic	antibiotic efflux	major facilitator superfamily (MFS) antibiotic efflux pump; resistance-nodulation-cell division (RND) antibiotic efflux pump
391	kdpE	100	99.11	aminoglycoside antibiotic	antibiotic efflux	kdpDE
391	Klebsiella pneumoniae KpnE	100.83	82.2	macrolide antibiotic; aminoglycoside antibiotic; cephalosporin; tetracycline antibiotic; peptide antibiotic; rifamycin antibiotic; disinfecting agents and antiseptics	antibiotic efflux	small multidrug resistance (SMR) antibiotic efflux pump
391	Klebsiella pneumoniae KpnF	100	84.4	macrolide antibiotic; aminoglycoside antibiotic; cephalosporin; tetracycline antibiotic; peptide antibiotic; rifamycin antibiotic; disinfecting agents and antiseptics	antibiotic efflux	small multidrug resistance (SMR) antibiotic efflux pump
391	leuO	100	99.04	nucleoside antibiotic; disinfecting agents and antiseptics	antibiotic efflux	major facilitator superfamily (MFS) antibiotic efflux pump
391	marA	100	100	fluoroquinolone antibiotic; monobactam; carbapenem; cephalosporin; glycylcycline; cephamycin; penam; tetracycline antibiotic; rifamycin antibiotic; phenicol antibiotic; penem; disinfecting agents and antiseptics	antibiotic efflux; reduced permeability to antibiotic	resistance-nodulation-cell division (RND) antibiotic efflux pump; General Bacterial Porin with reduced permeability to beta-lactams
391	mdtA	109.64	99.52	aminocoumarin antibiotic	antibiotic efflux	resistance-nodulation-cell division (RND) antibiotic efflux pump
391	mdtB	100	99.52	aminocoumarin antibiotic	antibiotic efflux	resistance-nodulation-cell division (RND) antibiotic efflux pump
391	mdtC	100	99.71	aminocoumarin antibiotic	antibiotic efflux	resistance-nodulation-cell division (RND) antibiotic efflux pump
303	lnuB	100	99.63	lincosamide antibiotic	antibiotic inactivation	lincosamide nucleotidyltransferase (LNU)			plasmid.Firmicutes
391	mdtE	100	100	macrolide antibiotic; fluoroquinolone antibiotic; penam	antibiotic efflux	resistance-nodulation-cell division (RND) antibiotic efflux pump
391	mdtF	100	99.81	macrolide antibiotic; fluoroquinolone antibiotic; penam	antibiotic efflux	resistance-nodulation-cell division (RND) antibiotic efflux pump
428	lnuB	100	99.63	lincosamide antibiotic	antibiotic inactivation	lincosamide nucleotidyltransferase (LNU)
391	mdtG	100	100	phosphonic acid antibiotic	antibiotic efflux	major facilitator superfamily (MFS) antibiotic efflux pump
391	mdtH	100	100	fluoroquinolone antibiotic	antibiotic efflux	major facilitator superfamily (MFS) antibiotic efflux pump
391	mdtM	100	97.56	fluoroquinolone antibiotic; lincosamide antibiotic; nucleoside antibiotic; phenicol antibiotic; disinfecting agents and antiseptics	antibiotic efflux	major facilitator superfamily (MFS) antibiotic efflux pump
391	mdtN	100	99.71	nucleoside antibiotic; disinfecting agents and antiseptics	antibiotic efflux	major facilitator superfamily (MFS) antibiotic efflux pump
391	mdtO	100	99.41	nucleoside antibiotic; disinfecting agents and antiseptics	antibiotic efflux	major facilitator superfamily (MFS) antibiotic efflux pump
391	mdtP	100	98.16	nucleoside antibiotic; disinfecting agents and antiseptics	antibiotic efflux	major facilitator superfamily (MFS) antibiotic efflux pump
391	mphB	100	100	macrolide antibiotic	antibiotic inactivation	macrolide phosphotransferase (MPH)			plasmid.Proteobacteria
391	msbA	100	100	nitroimidazole antibiotic	antibiotic efflux	ATP-binding cassette (ABC) antibiotic efflux pump
391	PmrF	100	99.69	peptide antibiotic	antibiotic target alteration	pmr phosphoethanolamine transferase
22	lnuG	100	97.75	lincosamide antibiotic	antibiotic inactivation	lincosamide nucleotidyltransferase (LNU)				Tn6260
391	rsmA	100	85.25	fluoroquinolone antibiotic; diaminopyrimidine antibiotic; phenicol antibiotic	antibiotic efflux	resistance-nodulation-cell division (RND) antibiotic efflux pump
170	lsaA	100	98.39	lincosamide antibiotic; streptogramin antibiotic; streptogramin A antibiotic; streptogramin B antibiotic; pleuromutilin antibiotic	antibiotic target protection	lsa-type ABC-F protein
391	sul2	100	99.63	sulfonamide antibiotic	antibiotic target replacement	sulfonamide resistant sul			plasmid.Proteobacteria
391	vanG	104.3	39.5	glycopeptide antibiotic	antibiotic target alteration	glycopeptide resistance gene cluster; Van ligase
253	lsaA	100	98.59	lincosamide antibiotic; streptogramin antibiotic; streptogramin A antibiotic; streptogramin B antibiotic; pleuromutilin antibiotic	antibiotic target protection	lsa-type ABC-F protein
260	lsaA	100	98.59	lincosamide antibiotic; streptogramin antibiotic; streptogramin A antibiotic; streptogramin B antibiotic; pleuromutilin antibiotic	antibiotic target protection	lsa-type ABC-F protein
290	lsaA	100	98.19	lincosamide antibiotic; streptogramin antibiotic; streptogramin A antibiotic; streptogramin B antibiotic; pleuromutilin antibiotic	antibiotic target protection	lsa-type ABC-F protein
391	tet(A)	94.1	98.48	tetracycline antibiotic	antibiotic efflux	major facilitator superfamily (MFS) antibiotic efflux pump			plasmid.Proteobacteria
391	TolC	99.6	100	macrolide antibiotic; fluoroquinolone antibiotic; aminoglycoside antibiotic; carbapenem; cephalosporin; glycylcycline; cephamycin; penam; tetracycline antibiotic; peptide antibiotic; aminocoumarin antibiotic; rifamycin antibiotic; phenicol antibiotic; penem; disinfecting agents and antiseptics	antibiotic efflux	ATP-binding cassette (ABC) antibiotic efflux pump; major facilitator superfamily (MFS) antibiotic efflux pump; resistance-nodulation-cell division (RND) antibiotic efflux pump
302	lsaA	100	98.19	lincosamide antibiotic; streptogramin antibiotic; streptogramin A antibiotic; streptogramin B antibiotic; pleuromutilin antibiotic	antibiotic target protection	lsa-type ABC-F protein
303	lsaA	100	98.19	lincosamide antibiotic; streptogramin antibiotic; streptogramin A antibiotic; streptogramin B antibiotic; pleuromutilin antibiotic	antibiotic target protection	lsa-type ABC-F protein
317	lsaA	100	98.19	lincosamide antibiotic; streptogramin antibiotic; streptogramin A antibiotic; streptogramin B antibiotic; pleuromutilin antibiotic	antibiotic target protection	lsa-type ABC-F protein
391	ugd	100	89.18	peptide antibiotic	antibiotic target alteration	pmr phosphoethanolamine transferase
391	YojI	100	99.45	peptide antibiotic	antibiotic efflux	ATP-binding cassette (ABC) antibiotic efflux pump
399	AAC(6')-Ii	100	99.45	aminoglycoside antibiotic	antibiotic inactivation	AAC(6')
428	lsaA	100	98.59	lincosamide antibiotic; streptogramin antibiotic; streptogramin A antibiotic; streptogramin B antibiotic; pleuromutilin antibiotic	antibiotic target protection	lsa-type ABC-F protein
391	Haemophilus influenzae PBP3 conferring resistance to beta-lactam antibiotics	96.39	53.11	cephalosporin; cephamycin; penam	antibiotic target alteration	Penicillin-binding protein mutations conferring resistance to beta-lactam antibiotics
437	lsaA	100	99.4	lincosamide antibiotic; streptogramin antibiotic; streptogramin A antibiotic; streptogramin B antibiotic; pleuromutilin antibiotic	antibiotic target protection	lsa-type ABC-F protein
399	aad(6)	109.42	89.13	aminoglycoside antibiotic	antibiotic inactivation	ANT(6)
399	ANT(6)-Ia	100	100	aminoglycoside antibiotic	antibiotic inactivation	ANT(6)				ISSsu5
399	ANT(9)-Ia	100	100	aminoglycoside antibiotic	antibiotic inactivation	ANT(9)				Tn554
399	APH(3')-IIIa	100	100	aminoglycoside antibiotic	antibiotic inactivation	APH(3')
399	eatAv	100	99	pleuromutilin antibiotic	antibiotic target protection	Miscellaneous ABC-F subfamily ATP-binding cassette ribosomal protection proteins
399	efmA	100	100	macrolide antibiotic; fluoroquinolone antibiotic	antibiotic efflux	major facilitator superfamily (MFS) antibiotic efflux pump
399	efrA	100.17	82.81	macrolide antibiotic; fluoroquinolone antibiotic; rifamycin antibiotic	antibiotic efflux	ATP-binding cassette (ABC) antibiotic efflux pump
189-1	lsaA	100	99.4	lincosamide antibiotic; streptogramin antibiotic; streptogramin A antibiotic; streptogramin B antibiotic; pleuromutilin antibiotic	antibiotic target protection	lsa-type ABC-F protein
303	lsaE	100	100	lincosamide antibiotic; streptogramin antibiotic; pleuromutilin antibiotic	antibiotic target protection	lsa-type ABC-F protein			plasmid.Firmicutes
399	ErmA	100	100	macrolide antibiotic; lincosamide antibiotic; streptogramin antibiotic; streptogramin A antibiotic; streptogramin B antibiotic	antibiotic target alteration	Erm 23S ribosomal RNA methyltransferase				Tn554
399	lnuB	100	99.63	lincosamide antibiotic	antibiotic inactivation	lincosamide nucleotidyltransferase (LNU)
428	lsaE	100	100	lincosamide antibiotic; streptogramin antibiotic; pleuromutilin antibiotic	antibiotic target protection	lsa-type ABC-F protein
399	lsaE	100	100	lincosamide antibiotic; streptogramin antibiotic; pleuromutilin antibiotic	antibiotic target protection	lsa-type ABC-F protein
399	SAT-4	100	99.44	nucleoside antibiotic	antibiotic inactivation	streptothricin acetyltransferase (SAT)
399	tet(L)	100	99.78	tetracycline antibiotic	antibiotic efflux	major facilitator superfamily (MFS) antibiotic efflux pump			plasmid.Firmicutes
432	AAC(6')-Ii	100	99.45	aminoglycoside antibiotic	antibiotic inactivation	AAC(6')
432	AAC(6')-Iih	100	100	aminoglycoside antibiotic	antibiotic inactivation	AAC(6')
432	eatAv	100	99	pleuromutilin antibiotic	antibiotic target protection	Miscellaneous ABC-F subfamily ATP-binding cassette ribosomal protection proteins
399	vanY gene in vanB cluster	102.24	34.9	glycopeptide antibiotic	antibiotic target alteration	vanY; glycopeptide resistance gene cluster
432	efmA	100	99.77	macrolide antibiotic; fluoroquinolone antibiotic	antibiotic efflux	major facilitator superfamily (MFS) antibiotic efflux pump
428	fexA	23.37	100	phenicol antibiotic	antibiotic efflux	major facilitator superfamily (MFS) antibiotic efflux pump	TRUE	loose hit with at least 95 percent identity pushed strict	plasmid.unclassified
428	mecA	39.52	99.62	penam	antibiotic target replacement	methicillin resistant PBP2	TRUE	loose hit with at least 95 percent identity pushed strict
432	efrA	100.17	82.81	macrolide antibiotic; fluoroquinolone antibiotic; rifamycin antibiotic	antibiotic efflux	ATP-binding cassette (ABC) antibiotic efflux pump
432	efrA	100.17	82.64	macrolide antibiotic; fluoroquinolone antibiotic; rifamycin antibiotic	antibiotic efflux	ATP-binding cassette (ABC) antibiotic efflux pump
432	emtA	100	99.71	macrolide antibiotic; lincosamide antibiotic; orthosomycin antibiotic	antibiotic target alteration	non-erm 23S ribosomal RNA methyltransferase (G748)
428	spd	48.25	96.88	aminoglycoside antibiotic	antibiotic inactivation	ANT(9)	TRUE	loose hit with at least 95 percent identity pushed strict	plasmid.Firmicutes
428	spd	50.97	100	aminoglycoside antibiotic	antibiotic inactivation	ANT(9)	TRUE	loose hit with at least 95 percent identity pushed strict	plasmid.Firmicutes
432	Enterococcus faecium liaS mutant conferring daptomycin resistance	100	97.18	peptide antibiotic	antibiotic target alteration; antibiotic efflux	daptomycin resistant liaS
432	ErmB	98.79	98.78	macrolide antibiotic; lincosamide antibiotic; streptogramin antibiotic; streptogramin A antibiotic; streptogramin B antibiotic	antibiotic target alteration	Erm 23S ribosomal RNA methyltransferase			plasmid.Firmicutes	ISS1X
428	vanY gene in vanB cluster	88.06	51.5	glycopeptide antibiotic	antibiotic target alteration	vanY; glycopeptide resistance gene cluster
432	lnuB	100	99.63	lincosamide antibiotic	antibiotic inactivation	lincosamide nucleotidyltransferase (LNU)			plasmid.Firmicutes
432	lnuC	62.8	97.03	lincosamide antibiotic	antibiotic inactivation	lincosamide nucleotidyltransferase (LNU)	TRUE	loose hit with at least 95 percent identity pushed strict
428	vanT gene in vanG cluster	52.11	34.24	glycopeptide antibiotic	antibiotic target alteration	glycopeptide resistance gene cluster; vanT
432	lsaE	100	100	lincosamide antibiotic; streptogramin antibiotic; pleuromutilin antibiotic	antibiotic target protection	lsa-type ABC-F protein			plasmid.Firmicutes
432	tet(L)	100	99.78	tetracycline antibiotic	antibiotic efflux	major facilitator superfamily (MFS) antibiotic efflux pump			plasmid.Firmicutes
432	tet(M)	100	99.37	tetracycline antibiotic	antibiotic target protection	tetracycline-resistant ribosomal protection protein			plasmid.Firmicutes	Tn6009
432	tet(S)	100	100	tetracycline antibiotic	antibiotic target protection	tetracycline-resistant ribosomal protection protein			plasmid.Firmicutes
432	vanC	39.94	98.53	glycopeptide antibiotic	antibiotic target alteration	glycopeptide resistance gene cluster; Van ligase
432	smeA	10.05	100	aminoglycoside antibiotic; cephalosporin; cephamycin; penam	antibiotic efflux	resistance-nodulation-cell division (RND) antibiotic efflux pump	TRUE	loose hit with at least 95 percent identity pushed strict
432	tet(U)	308.57	80	tetracycline antibiotic	antibiotic efflux	major facilitator superfamily (MFS) antibiotic efflux pump			plasmid.Firmicutes		ssDNA
432	msrE	6.11	100	macrolide antibiotic; streptogramin antibiotic	antibiotic target protection	msr-type ABC-F protein	TRUE	loose hit with at least 95 percent identity pushed strict
432	vanR gene in vanC cluster	45.02	100	glycopeptide antibiotic	antibiotic target alteration	glycopeptide resistance gene cluster; vanR	TRUE	loose hit with at least 95 percent identity pushed strict
432	FosI	86.57	42.98	phosphonic acid antibiotic	antibiotic inactivation	fosfomycin thiol transferase
432	vanC	66.18	71.37	glycopeptide antibiotic	antibiotic target alteration	glycopeptide resistance gene cluster; Van ligase			plasmid.Firmicutes
432	Erm(O)-lrm	35.77	100	macrolide antibiotic; lincosamide antibiotic; streptogramin antibiotic	antibiotic target alteration	Erm 23S ribosomal RNA methyltransferase	TRUE	loose hit with at least 95 percent identity pushed strict
432	vanY gene in vanB cluster	82.09	55.49	glycopeptide antibiotic	antibiotic target alteration	vanY; glycopeptide resistance gene cluster
432	vanS gene in vanC cluster	39.34	99.3	glycopeptide antibiotic	antibiotic target alteration	vanS; glycopeptide resistance gene cluster	TRUE	loose hit with at least 95 percent identity pushed strict	plasmid.unclassified
434	acrB	100	100	fluoroquinolone antibiotic; cephalosporin; glycylcycline; penam; tetracycline antibiotic; rifamycin antibiotic; phenicol antibiotic; disinfecting agents and antiseptics	antibiotic efflux	resistance-nodulation-cell division (RND) antibiotic efflux pump
432	vanY gene in vanB cluster	61.94	36.31	glycopeptide antibiotic	antibiotic target alteration	vanY; glycopeptide resistance gene cluster			plasmid.Firmicutes
432	vanT gene in vanC cluster	24.5	66.08	glycopeptide antibiotic	antibiotic target alteration	glycopeptide resistance gene cluster; vanT			plasmid.unclassified
434	acrD	100	99.81	aminoglycoside antibiotic	antibiotic efflux	resistance-nodulation-cell division (RND) antibiotic efflux pump
432	oqxB	2.86	100	fluoroquinolone antibiotic; glycylcycline; tetracycline antibiotic; diaminopyrimidine antibiotic; nitrofuran antibiotic	antibiotic efflux	resistance-nodulation-cell division (RND) antibiotic efflux pump	TRUE	loose hit with at least 95 percent identity pushed strict
434	AcrE	100	100	fluoroquinolone antibiotic; cephalosporin; cephamycin; penam	antibiotic efflux	resistance-nodulation-cell division (RND) antibiotic efflux pump
434	AcrF	100	99.61	fluoroquinolone antibiotic; cephalosporin; cephamycin; penam	antibiotic efflux	resistance-nodulation-cell division (RND) antibiotic efflux pump
432	tet(M)	27.7	91.53	tetracycline antibiotic	antibiotic target protection	tetracycline-resistant ribosomal protection protein
432	vanY gene in vanB cluster	102.24	34.9	glycopeptide antibiotic	antibiotic target alteration	vanY; glycopeptide resistance gene cluster
434	AcrS	100	99.55	fluoroquinolone antibiotic; cephalosporin; glycylcycline; cephamycin; penam; tetracycline antibiotic; rifamycin antibiotic; phenicol antibiotic; disinfecting agents and antiseptics	antibiotic efflux	resistance-nodulation-cell division (RND) antibiotic efflux pump
434	ANT(3'')-IIa	80.19	99.23	aminoglycoside antibiotic	antibiotic inactivation	ANT(3'')			plasmid.Proteobacteria
434	APH(3'')-Ib	100	99.63	aminoglycoside antibiotic	antibiotic inactivation	APH(3'')			plasmid.Proteobacteria	IS26
434	APH(6)-Id	100	99.64	aminoglycoside antibiotic	antibiotic inactivation	APH(6)			plasmid.Proteobacteria	IS26
432	vanY gene in vanB cluster	99.63	36.79	glycopeptide antibiotic	antibiotic target alteration	vanY; glycopeptide resistance gene cluster
432	ANT(6)-Ia	33.8	100	aminoglycoside antibiotic	antibiotic inactivation	ANT(6)	TRUE	loose hit with at least 95 percent identity pushed strict	plasmid.Firmicutes	ISS1W
434	bacA	100	99.63	peptide antibiotic	antibiotic target alteration	undecaprenyl pyrophosphate related proteins
434	baeR	100	99.58	aminoglycoside antibiotic; aminocoumarin antibiotic	antibiotic efflux	resistance-nodulation-cell division (RND) antibiotic efflux pump
434	baeS	100	99.14	aminoglycoside antibiotic; aminocoumarin antibiotic	antibiotic efflux	resistance-nodulation-cell division (RND) antibiotic efflux pump
434	cpxA	100	100	aminoglycoside antibiotic; aminocoumarin antibiotic	antibiotic efflux	resistance-nodulation-cell division (RND) antibiotic efflux pump
434	CRP	100	99.52	macrolide antibiotic; fluoroquinolone antibiotic; penam	antibiotic efflux	resistance-nodulation-cell division (RND) antibiotic efflux pump
434	dfrA1	100	100	diaminopyrimidine antibiotic	antibiotic target replacement	trimethoprim resistant dihydrofolate reductase dfr			plasmid.Proteobacteria
434	EC-18	100	99.73	cephalosporin	antibiotic inactivation	EC beta-lactamase
434	emrA	100	99.74	fluoroquinolone antibiotic	antibiotic efflux	major facilitator superfamily (MFS) antibiotic efflux pump
434	emrB	100	100	fluoroquinolone antibiotic	antibiotic efflux	major facilitator superfamily (MFS) antibiotic efflux pump
434	emrK	110.26	99.72	tetracycline antibiotic	antibiotic efflux	major facilitator superfamily (MFS) antibiotic efflux pump
434	emrR	100	100	fluoroquinolone antibiotic	antibiotic efflux	major facilitator superfamily (MFS) antibiotic efflux pump
434	emrY	100	99.8	tetracycline antibiotic	antibiotic efflux	major facilitator superfamily (MFS) antibiotic efflux pump
434	eptA	100	99.63	peptide antibiotic	antibiotic target alteration	pmr phosphoethanolamine transferase
434	Escherichia coli AcrAB-TolC with MarR mutations conferring resistance to ciprofloxacin and tetracycline	100	98.61	fluoroquinolone antibiotic; cephalosporin; glycylcycline; penam; tetracycline antibiotic; rifamycin antibiotic; phenicol antibiotic; disinfecting agents and antiseptics	antibiotic target alteration; antibiotic efflux	resistance-nodulation-cell division (RND) antibiotic efflux pump
434	Escherichia coli EF-Tu mutants conferring resistance to Pulvomycin	96.33	99.75	elfamycin antibiotic	antibiotic target alteration	elfamycin resistant EF-Tu
434	Escherichia coli emrE	100	98.18	macrolide antibiotic	antibiotic efflux	small multidrug resistance (SMR) antibiotic efflux pump
434	Escherichia coli GlpT with mutation conferring resistance to fosfomycin	100	99.78	phosphonic acid antibiotic	antibiotic target alteration	antibiotic-resistant GlpT
434	Escherichia coli gyrA conferring resistance to fluoroquinolones	100	99.77	fluoroquinolone antibiotic	antibiotic target alteration	fluoroquinolone resistant gyrA
434	Escherichia coli mdfA	100	96.1	tetracycline antibiotic; disinfecting agents and antiseptics	antibiotic efflux	major facilitator superfamily (MFS) antibiotic efflux pump
434	Escherichia coli parC conferring resistance to fluoroquinolones	100	99.87	fluoroquinolone antibiotic	antibiotic target alteration	fluoroquinolone resistant parC
434	Escherichia coli UhpT with mutation conferring resistance to fosfomycin	100	99.78	phosphonic acid antibiotic	antibiotic target alteration	antibiotic-resistant UhpT				MITEYpe1
434	evgA	100	100	macrolide antibiotic; fluoroquinolone antibiotic; penam; tetracycline antibiotic	antibiotic efflux	major facilitator superfamily (MFS) antibiotic efflux pump; resistance-nodulation-cell division (RND) antibiotic efflux pump
434	evgS	100	99.42	macrolide antibiotic; fluoroquinolone antibiotic; penam; tetracycline antibiotic	antibiotic efflux	major facilitator superfamily (MFS) antibiotic efflux pump; resistance-nodulation-cell division (RND) antibiotic efflux pump
434	gadX	100	98.54	macrolide antibiotic; fluoroquinolone antibiotic; penam	antibiotic efflux	resistance-nodulation-cell division (RND) antibiotic efflux pump
434	H-NS	100	100	macrolide antibiotic; fluoroquinolone antibiotic; cephalosporin; cephamycin; penam; tetracycline antibiotic	antibiotic efflux	major facilitator superfamily (MFS) antibiotic efflux pump; resistance-nodulation-cell division (RND) antibiotic efflux pump
434	kdpE	100	99.11	aminoglycoside antibiotic	antibiotic efflux	kdpDE
434	Klebsiella pneumoniae KpnE	100.83	82.2	macrolide antibiotic; aminoglycoside antibiotic; cephalosporin; tetracycline antibiotic; peptide antibiotic; rifamycin antibiotic; disinfecting agents and antiseptics	antibiotic efflux	small multidrug resistance (SMR) antibiotic efflux pump
434	Klebsiella pneumoniae KpnF	100	84.4	macrolide antibiotic; aminoglycoside antibiotic; cephalosporin; tetracycline antibiotic; peptide antibiotic; rifamycin antibiotic; disinfecting agents and antiseptics	antibiotic efflux	small multidrug resistance (SMR) antibiotic efflux pump
434	leuO	100	99.04	nucleoside antibiotic; disinfecting agents and antiseptics	antibiotic efflux	major facilitator superfamily (MFS) antibiotic efflux pump
434	marA	100	100	fluoroquinolone antibiotic; monobactam; carbapenem; cephalosporin; glycylcycline; cephamycin; penam; tetracycline antibiotic; rifamycin antibiotic; phenicol antibiotic; penem; disinfecting agents and antiseptics	antibiotic efflux; reduced permeability to antibiotic	resistance-nodulation-cell division (RND) antibiotic efflux pump; General Bacterial Porin with reduced permeability to beta-lactams
434	mdtA	109.64	99.52	aminocoumarin antibiotic	antibiotic efflux	resistance-nodulation-cell division (RND) antibiotic efflux pump
434	mdtB	100	99.52	aminocoumarin antibiotic	antibiotic efflux	resistance-nodulation-cell division (RND) antibiotic efflux pump
434	mdtC	100	99.71	aminocoumarin antibiotic	antibiotic efflux	resistance-nodulation-cell division (RND) antibiotic efflux pump
434	mdtE	100	100	macrolide antibiotic; fluoroquinolone antibiotic; penam	antibiotic efflux	resistance-nodulation-cell division (RND) antibiotic efflux pump
434	mdtF	100	99.81	macrolide antibiotic; fluoroquinolone antibiotic; penam	antibiotic efflux	resistance-nodulation-cell division (RND) antibiotic efflux pump
434	mdtG	100	100	phosphonic acid antibiotic	antibiotic efflux	major facilitator superfamily (MFS) antibiotic efflux pump
434	mdtH	100	100	fluoroquinolone antibiotic	antibiotic efflux	major facilitator superfamily (MFS) antibiotic efflux pump
434	mdtM	100	97.56	fluoroquinolone antibiotic; lincosamide antibiotic; nucleoside antibiotic; phenicol antibiotic; disinfecting agents and antiseptics	antibiotic efflux	major facilitator superfamily (MFS) antibiotic efflux pump
434	mdtN	100	99.71	nucleoside antibiotic; disinfecting agents and antiseptics	antibiotic efflux	major facilitator superfamily (MFS) antibiotic efflux pump
434	mdtO	100	99.41	nucleoside antibiotic; disinfecting agents and antiseptics	antibiotic efflux	major facilitator superfamily (MFS) antibiotic efflux pump
434	mdtP	100	98.16	nucleoside antibiotic; disinfecting agents and antiseptics	antibiotic efflux	major facilitator superfamily (MFS) antibiotic efflux pump
434	mphB	100	100	macrolide antibiotic	antibiotic inactivation	macrolide phosphotransferase (MPH)			plasmid.Proteobacteria
434	msbA	100	100	nitroimidazole antibiotic	antibiotic efflux	ATP-binding cassette (ABC) antibiotic efflux pump
434	PmrF	100	99.69	peptide antibiotic	antibiotic target alteration	pmr phosphoethanolamine transferase
434	rsmA	100	85.25	fluoroquinolone antibiotic; diaminopyrimidine antibiotic; phenicol antibiotic	antibiotic efflux	resistance-nodulation-cell division (RND) antibiotic efflux pump
434	sul2	100	99.63	sulfonamide antibiotic	antibiotic target replacement	sulfonamide resistant sul			plasmid.Proteobacteria	IS26	dsDNAphage
434	tet(A)	94.1	98.48	tetracycline antibiotic	antibiotic efflux	major facilitator superfamily (MFS) antibiotic efflux pump			plasmid.Proteobacteria
434	TolC	99.6	100	macrolide antibiotic; fluoroquinolone antibiotic; aminoglycoside antibiotic; carbapenem; cephalosporin; glycylcycline; cephamycin; penam; tetracycline antibiotic; peptide antibiotic; aminocoumarin antibiotic; rifamycin antibiotic; phenicol antibiotic; penem; disinfecting agents and antiseptics	antibiotic efflux	ATP-binding cassette (ABC) antibiotic efflux pump; major facilitator superfamily (MFS) antibiotic efflux pump; resistance-nodulation-cell division (RND) antibiotic efflux pump
22	msrC	100	95.12	macrolide antibiotic; streptogramin antibiotic; streptogramin B antibiotic	antibiotic target protection	msr-type ABC-F protein	TRUE	loose hit with at least 95 percent identity pushed strict
434	ugd	100	89.18	peptide antibiotic	antibiotic target alteration	pmr phosphoethanolamine transferase
434	vanG	104.3	39.5	glycopeptide antibiotic	antibiotic target alteration	glycopeptide resistance gene cluster; Van ligase
274	msrC	100	95.33	macrolide antibiotic; streptogramin antibiotic; streptogramin B antibiotic	antibiotic target protection	msr-type ABC-F protein	TRUE	loose hit with at least 95 percent identity pushed strict
303	msrC	100	95.33	macrolide antibiotic; streptogramin antibiotic; streptogramin B antibiotic	antibiotic target protection	msr-type ABC-F protein	TRUE	loose hit with at least 95 percent identity pushed strict
434	Brucella suis mprF	10.57	100	peptide antibiotic	antibiotic target alteration	defensin resistant mprF	TRUE	loose hit with at least 95 percent identity pushed strict	plasmid.Proteobacteria		dsDNAphage
434	YojI	100	99.45	peptide antibiotic	antibiotic efflux	ATP-binding cassette (ABC) antibiotic efflux pump
189-1	msrC	100	95.33	macrolide antibiotic; streptogramin antibiotic; streptogramin B antibiotic	antibiotic target protection	msr-type ABC-F protein	TRUE	loose hit with at least 95 percent identity pushed strict
444	dfrE	100	98.78	diaminopyrimidine antibiotic	antibiotic target replacement	trimethoprim resistant dihydrofolate reductase dfr
444	efrA	100.35	79.69	macrolide antibiotic; fluoroquinolone antibiotic; rifamycin antibiotic	antibiotic efflux	ATP-binding cassette (ABC) antibiotic efflux pump
444	efrA	100	99.3	macrolide antibiotic; fluoroquinolone antibiotic; rifamycin antibiotic	antibiotic efflux	ATP-binding cassette (ABC) antibiotic efflux pump
434	Haemophilus influenzae PBP3 conferring resistance to beta-lactam antibiotics	96.39	53.11	cephalosporin; cephamycin; penam	antibiotic target alteration	Penicillin-binding protein mutations conferring resistance to beta-lactam antibiotics
444	efrB	162.71	96.13	macrolide antibiotic; fluoroquinolone antibiotic; rifamycin antibiotic	antibiotic efflux	ATP-binding cassette (ABC) antibiotic efflux pump	TRUE	loose hit with at least 95 percent identity pushed strict
444	emeA	97.71	97.71	disinfecting agents and antiseptics	antibiotic efflux	multidrug and toxic compound extrusion (MATE) transporter
444	lsaA	100	99.4	lincosamide antibiotic; streptogramin antibiotic; streptogramin A antibiotic; streptogramin B antibiotic; pleuromutilin antibiotic	antibiotic target protection	lsa-type ABC-F protein
444	tet(M)	100	98.75	tetracycline antibiotic	antibiotic target protection	tetracycline-resistant ribosomal protection protein			plasmid.Firmicutes	Tn6009
444	vanC	100.29	98.83	glycopeptide antibiotic	antibiotic target alteration	glycopeptide resistance gene cluster; Van ligase
444	vanR gene in vanC cluster	100	100	glycopeptide antibiotic	antibiotic target alteration	glycopeptide resistance gene cluster; vanR
444	vanS gene in vanC cluster	100	98.89	glycopeptide antibiotic	antibiotic target alteration	vanS; glycopeptide resistance gene cluster
444	vanT gene in vanC cluster	100	99.43	glycopeptide antibiotic	antibiotic target alteration	glycopeptide resistance gene cluster; vanT
444	vanXY gene in vanC cluster	100	100	glycopeptide antibiotic	antibiotic target alteration	glycopeptide resistance gene cluster; vanXY
450	ANT(3'')-IIa	81.11	99.62	aminoglycoside antibiotic	antibiotic inactivation	ANT(3'')				Tn7
450	catA4	100	97.7	phenicol antibiotic	antibiotic inactivation	chloramphenicol acetyltransferase (CAT)
450	CRP	100	98.1	macrolide antibiotic; fluoroquinolone antibiotic; penam	antibiotic efflux	resistance-nodulation-cell division (RND) antibiotic efflux pump
450	dfrA1	100	99.36	diaminopyrimidine antibiotic	antibiotic target replacement	trimethoprim resistant dihydrofolate reductase dfr				Tn7
450	Escherichia coli EF-Tu mutants conferring resistance to Pulvomycin	96.33	94.42	elfamycin antibiotic	antibiotic target alteration	elfamycin resistant EF-Tu
437	vanT gene in vanG cluster	52.11	34.24	glycopeptide antibiotic	antibiotic target alteration	glycopeptide resistance gene cluster; vanT
450	Klebsiella pneumoniae KpnH	98.63	72.95	macrolide antibiotic; fluoroquinolone antibiotic; aminoglycoside antibiotic; carbapenem; cephalosporin; penam; peptide antibiotic; penem	antibiotic efflux	major facilitator superfamily (MFS) antibiotic efflux pump
450	Morganella morganii gyrB conferring resistance to fluoroquinolones	100	84.58	fluoroquinolone antibiotic	antibiotic target alteration	fluoroquinolone resistant gyrB
450	rsmA	101.64	86.89	fluoroquinolone antibiotic; diaminopyrimidine antibiotic; phenicol antibiotic	antibiotic efflux	resistance-nodulation-cell division (RND) antibiotic efflux pump
428	qacG	100	100	disinfecting agents and antiseptics	antibiotic efflux	small multidrug resistance (SMR) antibiotic efflux pump			plasmid.Firmicutes
444	tet(S)	45.55	100	tetracycline antibiotic	antibiotic target protection	tetracycline-resistant ribosomal protection protein			plasmid.unclassified
450	SAT-2	100	100	nucleoside antibiotic	antibiotic inactivation	streptothricin acetyltransferase (SAT)				Tn7
450	tet(J)	100	97.74	tetracycline antibiotic	antibiotic efflux	major facilitator superfamily (MFS) antibiotic efflux pump
479	dfrE	100	98.78	diaminopyrimidine antibiotic	antibiotic target replacement	trimethoprim resistant dihydrofolate reductase dfr
479	efrA	100	99.48	macrolide antibiotic; fluoroquinolone antibiotic; rifamycin antibiotic	antibiotic efflux	ATP-binding cassette (ABC) antibiotic efflux pump
447	acrB	100	100	fluoroquinolone antibiotic; cephalosporin; glycylcycline; penam; tetracycline antibiotic; rifamycin antibiotic; phenicol antibiotic; disinfecting agents and antiseptics	antibiotic efflux	resistance-nodulation-cell division (RND) antibiotic efflux pump
447	acrD	100	99.81	aminoglycoside antibiotic	antibiotic efflux	resistance-nodulation-cell division (RND) antibiotic efflux pump
447	AcrE	100	100	fluoroquinolone antibiotic; cephalosporin; cephamycin; penam	antibiotic efflux	resistance-nodulation-cell division (RND) antibiotic efflux pump
447	AcrF	100	99.61	fluoroquinolone antibiotic; cephalosporin; cephamycin; penam	antibiotic efflux	resistance-nodulation-cell division (RND) antibiotic efflux pump
447	AcrS	100	99.55	fluoroquinolone antibiotic; cephalosporin; glycylcycline; cephamycin; penam; tetracycline antibiotic; rifamycin antibiotic; phenicol antibiotic; disinfecting agents and antiseptics	antibiotic efflux	resistance-nodulation-cell division (RND) antibiotic efflux pump
444	tet(S)	54.29	100	tetracycline antibiotic	antibiotic target protection	tetracycline-resistant ribosomal protection protein			plasmid.unclassified
444	vanT gene in vanG cluster	52.11	34.24	glycopeptide antibiotic	antibiotic target alteration	glycopeptide resistance gene cluster; vanT
444	vanY gene in vanG cluster	96.06	34.55	glycopeptide antibiotic	antibiotic target alteration	vanY; glycopeptide resistance gene cluster
447	ANT(3'')-IIa	81.42	99.62	aminoglycoside antibiotic	antibiotic inactivation	ANT(3'')			plasmid.Proteobacteria
447	APH(3'')-Ib	100	99.63	aminoglycoside antibiotic	antibiotic inactivation	APH(3'')			plasmid.Proteobacteria
447	APH(6)-Id	100	99.64	aminoglycoside antibiotic	antibiotic inactivation	APH(6)			plasmid.Proteobacteria
447	bacA	100	99.63	peptide antibiotic	antibiotic target alteration	undecaprenyl pyrophosphate related proteins
479	efrB	162.71	95.54	macrolide antibiotic; fluoroquinolone antibiotic; rifamycin antibiotic	antibiotic efflux	ATP-binding cassette (ABC) antibiotic efflux pump	TRUE	loose hit with at least 95 percent identity pushed strict
447	baeR	100	99.58	aminoglycoside antibiotic; aminocoumarin antibiotic	antibiotic efflux	resistance-nodulation-cell division (RND) antibiotic efflux pump
447	vanT gene in vanG cluster	52.11	34.24	glycopeptide antibiotic	antibiotic target alteration	glycopeptide resistance gene cluster; vanT
447	baeS	100	99.14	aminoglycoside antibiotic; aminocoumarin antibiotic	antibiotic efflux	resistance-nodulation-cell division (RND) antibiotic efflux pump
447	cpxA	100	100	aminoglycoside antibiotic; aminocoumarin antibiotic	antibiotic efflux	resistance-nodulation-cell division (RND) antibiotic efflux pump
447	CRP	100	99.52	macrolide antibiotic; fluoroquinolone antibiotic; penam	antibiotic efflux	resistance-nodulation-cell division (RND) antibiotic efflux pump
447	dfrA1	100	100	diaminopyrimidine antibiotic	antibiotic target replacement	trimethoprim resistant dihydrofolate reductase dfr			plasmid.Proteobacteria
447	dfrE	100	98.78	diaminopyrimidine antibiotic	antibiotic target replacement	trimethoprim resistant dihydrofolate reductase dfr
447	dfrG	83.03	100	diaminopyrimidine antibiotic	antibiotic target replacement	trimethoprim resistant dihydrofolate reductase dfr	TRUE	loose hit with at least 95 percent identity pushed strict
447	EC-18	102.92	99.73	cephalosporin	antibiotic inactivation	EC beta-lactamase
447	efrA	100	99.3	macrolide antibiotic; fluoroquinolone antibiotic; rifamycin antibiotic	antibiotic efflux	ATP-binding cassette (ABC) antibiotic efflux pump
447	efrB	162.71	96.13	macrolide antibiotic; fluoroquinolone antibiotic; rifamycin antibiotic	antibiotic efflux	ATP-binding cassette (ABC) antibiotic efflux pump	TRUE	loose hit with at least 95 percent identity pushed strict
447	emeA	97.71	97.71	disinfecting agents and antiseptics	antibiotic efflux	multidrug and toxic compound extrusion (MATE) transporter
447	mphG	20.07	100	macrolide antibiotic	antibiotic inactivation	macrolide phosphotransferase (MPH)	TRUE	loose hit with at least 95 percent identity pushed strict
447	emrA	100	99.74	fluoroquinolone antibiotic	antibiotic efflux	major facilitator superfamily (MFS) antibiotic efflux pump
447	emrB	100	100	fluoroquinolone antibiotic	antibiotic efflux	major facilitator superfamily (MFS) antibiotic efflux pump
447	emrK	110.26	99.72	tetracycline antibiotic	antibiotic efflux	major facilitator superfamily (MFS) antibiotic efflux pump
447	emrR	100	100	fluoroquinolone antibiotic	antibiotic efflux	major facilitator superfamily (MFS) antibiotic efflux pump
447	emrY	100	99.8	tetracycline antibiotic	antibiotic efflux	major facilitator superfamily (MFS) antibiotic efflux pump
447	eptA	102.74	99.63	peptide antibiotic	antibiotic target alteration	pmr phosphoethanolamine transferase
447	Escherichia coli AcrAB-TolC with MarR mutations conferring resistance to ciprofloxacin and tetracycline	100	98.61	fluoroquinolone antibiotic; cephalosporin; glycylcycline; penam; tetracycline antibiotic; rifamycin antibiotic; phenicol antibiotic; disinfecting agents and antiseptics	antibiotic target alteration; antibiotic efflux	resistance-nodulation-cell division (RND) antibiotic efflux pump
447	Escherichia coli EF-Tu mutants conferring resistance to Pulvomycin	95.35	99.74	elfamycin antibiotic	antibiotic target alteration	elfamycin resistant EF-Tu
479	emeA	97.71	97.46	disinfecting agents and antiseptics	antibiotic efflux	multidrug and toxic compound extrusion (MATE) transporter
447	Escherichia coli emrE	100	98.18	macrolide antibiotic	antibiotic efflux	small multidrug resistance (SMR) antibiotic efflux pump
447	Escherichia coli GlpT with mutation conferring resistance to fosfomycin	100	99.78	phosphonic acid antibiotic	antibiotic target alteration	antibiotic-resistant GlpT
447	Escherichia coli gyrA conferring resistance to fluoroquinolones	100	99.77	fluoroquinolone antibiotic	antibiotic target alteration	fluoroquinolone resistant gyrA
447	Escherichia coli mdfA	100	96.1	tetracycline antibiotic; disinfecting agents and antiseptics	antibiotic efflux	major facilitator superfamily (MFS) antibiotic efflux pump
447	Escherichia coli parC conferring resistance to fluoroquinolones	100	99.87	fluoroquinolone antibiotic	antibiotic target alteration	fluoroquinolone resistant parC
447	Escherichia coli UhpT with mutation conferring resistance to fosfomycin	100	99.78	phosphonic acid antibiotic	antibiotic target alteration	antibiotic-resistant UhpT				MITEYpe1
447	evgA	100	100	macrolide antibiotic; fluoroquinolone antibiotic; penam; tetracycline antibiotic	antibiotic efflux	major facilitator superfamily (MFS) antibiotic efflux pump; resistance-nodulation-cell division (RND) antibiotic efflux pump
447	evgS	100	99.42	macrolide antibiotic; fluoroquinolone antibiotic; penam; tetracycline antibiotic	antibiotic efflux	major facilitator superfamily (MFS) antibiotic efflux pump; resistance-nodulation-cell division (RND) antibiotic efflux pump
479	lsaA	100	98.59	lincosamide antibiotic; streptogramin antibiotic; streptogramin A antibiotic; streptogramin B antibiotic; pleuromutilin antibiotic	antibiotic target protection	lsa-type ABC-F protein
447	gadX	100	98.54	macrolide antibiotic; fluoroquinolone antibiotic; penam	antibiotic efflux	resistance-nodulation-cell division (RND) antibiotic efflux pump
447	H-NS	100	100	macrolide antibiotic; fluoroquinolone antibiotic; cephalosporin; cephamycin; penam; tetracycline antibiotic	antibiotic efflux	major facilitator superfamily (MFS) antibiotic efflux pump; resistance-nodulation-cell division (RND) antibiotic efflux pump
447	kdpE	100	99.11	aminoglycoside antibiotic	antibiotic efflux	kdpDE
447	Klebsiella pneumoniae KpnE	100.83	82.2	macrolide antibiotic; aminoglycoside antibiotic; cephalosporin; tetracycline antibiotic; peptide antibiotic; rifamycin antibiotic; disinfecting agents and antiseptics	antibiotic efflux	small multidrug resistance (SMR) antibiotic efflux pump
447	Klebsiella pneumoniae KpnF	100	84.4	macrolide antibiotic; aminoglycoside antibiotic; cephalosporin; tetracycline antibiotic; peptide antibiotic; rifamycin antibiotic; disinfecting agents and antiseptics	antibiotic efflux	small multidrug resistance (SMR) antibiotic efflux pump
479	tet(L)	100	99.78	tetracycline antibiotic	antibiotic efflux	major facilitator superfamily (MFS) antibiotic efflux pump			plasmid.Firmicutes
447	leuO	100	99.04	nucleoside antibiotic; disinfecting agents and antiseptics	antibiotic efflux	major facilitator superfamily (MFS) antibiotic efflux pump
447	lsaA	100	99.4	lincosamide antibiotic; streptogramin antibiotic; streptogramin A antibiotic; streptogramin B antibiotic; pleuromutilin antibiotic	antibiotic target protection	lsa-type ABC-F protein
447	marA	100	100	fluoroquinolone antibiotic; monobactam; carbapenem; cephalosporin; glycylcycline; cephamycin; penam; tetracycline antibiotic; rifamycin antibiotic; phenicol antibiotic; penem; disinfecting agents and antiseptics	antibiotic efflux; reduced permeability to antibiotic	resistance-nodulation-cell division (RND) antibiotic efflux pump; General Bacterial Porin with reduced permeability to beta-lactams
447	mdtA	100	99.52	aminocoumarin antibiotic	antibiotic efflux	resistance-nodulation-cell division (RND) antibiotic efflux pump
447	mdtB	100	99.52	aminocoumarin antibiotic	antibiotic efflux	resistance-nodulation-cell division (RND) antibiotic efflux pump
447	mdtC	100	99.71	aminocoumarin antibiotic	antibiotic efflux	resistance-nodulation-cell division (RND) antibiotic efflux pump
447	mdtE	100	100	macrolide antibiotic; fluoroquinolone antibiotic; penam	antibiotic efflux	resistance-nodulation-cell division (RND) antibiotic efflux pump
447	Brucella suis mprF	10.57	100	peptide antibiotic	antibiotic target alteration	defensin resistant mprF	TRUE	loose hit with at least 95 percent identity pushed strict	plasmid.Proteobacteria		dsDNAphage
447	mdtF	100	99.81	macrolide antibiotic; fluoroquinolone antibiotic; penam	antibiotic efflux	resistance-nodulation-cell division (RND) antibiotic efflux pump
447	mdtG	100	100	phosphonic acid antibiotic	antibiotic efflux	major facilitator superfamily (MFS) antibiotic efflux pump
447	mdtH	100	100	fluoroquinolone antibiotic	antibiotic efflux	major facilitator superfamily (MFS) antibiotic efflux pump
447	mdtM	100	97.56	fluoroquinolone antibiotic; lincosamide antibiotic; nucleoside antibiotic; phenicol antibiotic; disinfecting agents and antiseptics	antibiotic efflux	major facilitator superfamily (MFS) antibiotic efflux pump
447	mdtN	100	99.71	nucleoside antibiotic; disinfecting agents and antiseptics	antibiotic efflux	major facilitator superfamily (MFS) antibiotic efflux pump
170	tet(L)	100	99.78	tetracycline antibiotic	antibiotic efflux	major facilitator superfamily (MFS) antibiotic efflux pump			plasmid.Firmicutes	ISS1W
447	mdtO	100	99.41	nucleoside antibiotic; disinfecting agents and antiseptics	antibiotic efflux	major facilitator superfamily (MFS) antibiotic efflux pump
447	vanG	104.3	39.5	glycopeptide antibiotic	antibiotic target alteration	glycopeptide resistance gene cluster; Van ligase					dsDNAphage
479	tet(M)	100	94.52	tetracycline antibiotic	antibiotic target protection	tetracycline-resistant ribosomal protection protein			plasmid.Firmicutes
253	tet(L)	100	99.78	tetracycline antibiotic	antibiotic efflux	major facilitator superfamily (MFS) antibiotic efflux pump			plasmid.Firmicutes
260	tet(L)	100	99.78	tetracycline antibiotic	antibiotic efflux	major facilitator superfamily (MFS) antibiotic efflux pump			plasmid.Firmicutes
290	tet(L)	100	99.78	tetracycline antibiotic	antibiotic efflux	major facilitator superfamily (MFS) antibiotic efflux pump				Tn6009
447	mdtP	100	98.16	nucleoside antibiotic; disinfecting agents and antiseptics	antibiotic efflux	major facilitator superfamily (MFS) antibiotic efflux pump
303	tet(L)	100	99.78	tetracycline antibiotic	antibiotic efflux	major facilitator superfamily (MFS) antibiotic efflux pump			plasmid.Firmicutes
317	tet(L)	100	99.78	tetracycline antibiotic	antibiotic efflux	major facilitator superfamily (MFS) antibiotic efflux pump			plasmid.Firmicutes
447	mphB	100	100	macrolide antibiotic	antibiotic inactivation	macrolide phosphotransferase (MPH)			plasmid.Proteobacteria
447	Haemophilus influenzae PBP3 conferring resistance to beta-lactam antibiotics	96.39	53.11	cephalosporin; cephamycin; penam	antibiotic target alteration	Penicillin-binding protein mutations conferring resistance to beta-lactam antibiotics
555	aad(6)	109.42	100	aminoglycoside antibiotic	antibiotic inactivation	ANT(6)				ISEnfa1
437	tet(L)	100	99.56	tetracycline antibiotic	antibiotic efflux	major facilitator superfamily (MFS) antibiotic efflux pump			plasmid.Firmicutes
447	msbA	100	100	nitroimidazole antibiotic	antibiotic efflux	ATP-binding cassette (ABC) antibiotic efflux pump
555	dfrE	100	98.17	diaminopyrimidine antibiotic	antibiotic target replacement	trimethoprim resistant dihydrofolate reductase dfr
447	PmrF	100	99.69	peptide antibiotic	antibiotic target alteration	pmr phosphoethanolamine transferase
555	efrA	100	99.3	macrolide antibiotic; fluoroquinolone antibiotic; rifamycin antibiotic	antibiotic efflux	ATP-binding cassette (ABC) antibiotic efflux pump
555	efrB	162.71	96.13	macrolide antibiotic; fluoroquinolone antibiotic; rifamycin antibiotic	antibiotic efflux	ATP-binding cassette (ABC) antibiotic efflux pump	TRUE	loose hit with at least 95 percent identity pushed strict
555	emeA	97.71	97.71	disinfecting agents and antiseptics	antibiotic efflux	multidrug and toxic compound extrusion (MATE) transporter
22	tet(M)	100	98.12	tetracycline antibiotic	antibiotic target protection	tetracycline-resistant ribosomal protection protein				Tn6009
450	vanG	104.87	38.98	glycopeptide antibiotic	antibiotic target alteration	glycopeptide resistance gene cluster; Van ligase
447	rsmA	100	85.25	fluoroquinolone antibiotic; diaminopyrimidine antibiotic; phenicol antibiotic	antibiotic efflux	resistance-nodulation-cell division (RND) antibiotic efflux pump
170	tet(M)	100	94.52	tetracycline antibiotic	antibiotic target protection	tetracycline-resistant ribosomal protection protein			plasmid.Firmicutes	ISS1W
555	ErmB	98.79	97.96	macrolide antibiotic; lincosamide antibiotic; streptogramin antibiotic; streptogramin A antibiotic; streptogramin B antibiotic	antibiotic target alteration	Erm 23S ribosomal RNA methyltransferase				Tn917
447	sul2	100	99.63	sulfonamide antibiotic	antibiotic target replacement	sulfonamide resistant sul			plasmid.Proteobacteria
450	adeF	99.34	42.07	fluoroquinolone antibiotic; tetracycline antibiotic	antibiotic efflux	resistance-nodulation-cell division (RND) antibiotic efflux pump
253	tet(M)	100	94.52	tetracycline antibiotic	antibiotic target protection	tetracycline-resistant ribosomal protection protein			plasmid.Firmicutes
450	Haemophilus influenzae PBP3 conferring resistance to beta-lactam antibiotics	98.03	52.67	cephalosporin; cephamycin; penam	antibiotic target alteration	Penicillin-binding protein mutations conferring resistance to beta-lactam antibiotics
260	tet(M)	100	94.52	tetracycline antibiotic	antibiotic target protection	tetracycline-resistant ribosomal protection protein			plasmid.Firmicutes
290	tet(M)	100	94.52	tetracycline antibiotic	antibiotic target protection	tetracycline-resistant ribosomal protection protein
303	tet(M)	100	94.52	tetracycline antibiotic	antibiotic target protection	tetracycline-resistant ribosomal protection protein			plasmid.Firmicutes
317	tet(M)	100	94.52	tetracycline antibiotic	antibiotic target protection	tetracycline-resistant ribosomal protection protein			plasmid.Firmicutes
428	tet(M)	100	98.12	tetracycline antibiotic	antibiotic target protection	tetracycline-resistant ribosomal protection protein			plasmid.Firmicutes	Tn6009	dsDNAphage
555	lnuB	100	99.63	lincosamide antibiotic	antibiotic inactivation	lincosamide nucleotidyltransferase (LNU)			plasmid.Firmicutes
437	tet(M)	100	94.05	tetracycline antibiotic	antibiotic target protection	tetracycline-resistant ribosomal protection protein				Tn6009
479	vanT gene in vanG cluster	52.11	34.24	glycopeptide antibiotic	antibiotic target alteration	glycopeptide resistance gene cluster; vanT
555	lsaA	100	98.19	lincosamide antibiotic; streptogramin antibiotic; streptogramin A antibiotic; streptogramin B antibiotic; pleuromutilin antibiotic	antibiotic target protection	lsa-type ABC-F protein
543	SAT-4	45.56	98.68	nucleoside antibiotic	antibiotic inactivation	streptothricin acetyltransferase (SAT)	TRUE	loose hit with at least 95 percent identity pushed strict	plasmid.Firmicutes	ISEnfa1
447	tet(A)	94.1	98.48	tetracycline antibiotic	antibiotic efflux	major facilitator superfamily (MFS) antibiotic efflux pump			plasmid.Proteobacteria
555	lsaE	100	100	lincosamide antibiotic; streptogramin antibiotic; pleuromutilin antibiotic	antibiotic target protection	lsa-type ABC-F protein			plasmid.Firmicutes
447	tet(L)	100	99.56	tetracycline antibiotic	antibiotic efflux	major facilitator superfamily (MFS) antibiotic efflux pump			plasmid.Firmicutes
555	tet(L)	100	99.78	tetracycline antibiotic	antibiotic efflux	major facilitator superfamily (MFS) antibiotic efflux pump
555	tet(M)	100	94.52	tetracycline antibiotic	antibiotic target protection	tetracycline-resistant ribosomal protection protein
627	dfrE	100	98.78	diaminopyrimidine antibiotic	antibiotic target replacement	trimethoprim resistant dihydrofolate reductase dfr
543	vanT gene in vanG cluster	52.11	34.24	glycopeptide antibiotic	antibiotic target alteration	glycopeptide resistance gene cluster; vanT
627	efrA	100	99.48	macrolide antibiotic; fluoroquinolone antibiotic; rifamycin antibiotic	antibiotic efflux	ATP-binding cassette (ABC) antibiotic efflux pump
302	tet(O)	100	99.37	tetracycline antibiotic	antibiotic target protection	tetracycline-resistant ribosomal protection protein
447	tet(M)	100	94.05	tetracycline antibiotic	antibiotic target protection	tetracycline-resistant ribosomal protection protein			plasmid.Firmicutes	Tn6009
627	efrB	162.71	95.83	macrolide antibiotic; fluoroquinolone antibiotic; rifamycin antibiotic	antibiotic efflux	ATP-binding cassette (ABC) antibiotic efflux pump	TRUE	loose hit with at least 95 percent identity pushed strict
627	emeA	97.71	97.46	disinfecting agents and antiseptics	antibiotic efflux	multidrug and toxic compound extrusion (MATE) transporter
555	ANT(6)-Ia	54.7	100	aminoglycoside antibiotic	antibiotic inactivation	ANT(6)	TRUE	loose hit with at least 95 percent identity pushed strict	plasmid.Firmicutes
447	TolC	99.6	100	macrolide antibiotic; fluoroquinolone antibiotic; aminoglycoside antibiotic; carbapenem; cephalosporin; glycylcycline; cephamycin; penam; tetracycline antibiotic; peptide antibiotic; aminocoumarin antibiotic; rifamycin antibiotic; phenicol antibiotic; penem; disinfecting agents and antiseptics	antibiotic efflux	ATP-binding cassette (ABC) antibiotic efflux pump; major facilitator superfamily (MFS) antibiotic efflux pump; resistance-nodulation-cell division (RND) antibiotic efflux pump
447	ugd	100	89.18	peptide antibiotic	antibiotic target alteration	pmr phosphoethanolamine transferase
447	YojI	100	99.45	peptide antibiotic	antibiotic efflux	ATP-binding cassette (ABC) antibiotic efflux pump
627	Enterococcus faecalis liaS mutant conferring daptomycin resistance	100	99.73	peptide antibiotic	antibiotic target alteration; antibiotic efflux	daptomycin resistant liaS
627	lsaA	100	98.59	lincosamide antibiotic; streptogramin antibiotic; streptogramin A antibiotic; streptogramin B antibiotic; pleuromutilin antibiotic	antibiotic target protection	lsa-type ABC-F protein
627	tet(L)	100	99.78	tetracycline antibiotic	antibiotic efflux	major facilitator superfamily (MFS) antibiotic efflux pump			plasmid.Firmicutes
627	tet(M)	100	94.52	tetracycline antibiotic	antibiotic target protection	tetracycline-resistant ribosomal protection protein			plasmid.Firmicutes
555	SAT-4	45.56	98.68	nucleoside antibiotic	antibiotic inactivation	streptothricin acetyltransferase (SAT)	TRUE	loose hit with at least 95 percent identity pushed strict		ISEnfa1
645	aad(6)	64.86	100	aminoglycoside antibiotic	antibiotic inactivation	ANT(6)	TRUE	loose hit with at least 95 percent identity pushed strict		ISEnfa1
555	vanT gene in vanG cluster	52.11	34.24	glycopeptide antibiotic	antibiotic target alteration	glycopeptide resistance gene cluster; vanT
645	ANT(6)-Ia	60.28	100	aminoglycoside antibiotic	antibiotic inactivation	ANT(6)	TRUE	loose hit with at least 95 percent identity pushed strict	plasmid.Firmicutes
645	dfrE	100	98.17	diaminopyrimidine antibiotic	antibiotic target replacement	trimethoprim resistant dihydrofolate reductase dfr
645	efrA	100	99.3	macrolide antibiotic; fluoroquinolone antibiotic; rifamycin antibiotic	antibiotic efflux	ATP-binding cassette (ABC) antibiotic efflux pump
645	efrB	162.71	96.13	macrolide antibiotic; fluoroquinolone antibiotic; rifamycin antibiotic	antibiotic efflux	ATP-binding cassette (ABC) antibiotic efflux pump	TRUE	loose hit with at least 95 percent identity pushed strict
645	emeA	97.71	97.71	disinfecting agents and antiseptics	antibiotic efflux	multidrug and toxic compound extrusion (MATE) transporter
645	ErmB	98.79	97.96	macrolide antibiotic; lincosamide antibiotic; streptogramin antibiotic; streptogramin A antibiotic; streptogramin B antibiotic	antibiotic target alteration	Erm 23S ribosomal RNA methyltransferase				Tn917
645	lnuB	100	99.63	lincosamide antibiotic	antibiotic inactivation	lincosamide nucleotidyltransferase (LNU)			plasmid.Firmicutes
645	lsaA	100	98.19	lincosamide antibiotic; streptogramin antibiotic; streptogramin A antibiotic; streptogramin B antibiotic; pleuromutilin antibiotic	antibiotic target protection	lsa-type ABC-F protein
543	aad(6)	63.77	100	aminoglycoside antibiotic	antibiotic inactivation	ANT(6)	TRUE	loose hit with at least 95 percent identity pushed strict	plasmid.Firmicutes	ISEnfa1
627	vanT gene in vanG cluster	52.11	34.24	glycopeptide antibiotic	antibiotic target alteration	glycopeptide resistance gene cluster; vanT
543	ANT(6)-Ia	100	100	aminoglycoside antibiotic	antibiotic inactivation	ANT(6)			plasmid.Firmicutes
645	lsaE	100	100	lincosamide antibiotic; streptogramin antibiotic; pleuromutilin antibiotic	antibiotic target protection	lsa-type ABC-F protein			plasmid.Firmicutes
645	ANT(6)-Ia	54.7	100	aminoglycoside antibiotic	antibiotic inactivation	ANT(6)	TRUE	loose hit with at least 95 percent identity pushed strict	plasmid.Firmicutes
543	dfrE	100	98.17	diaminopyrimidine antibiotic	antibiotic target replacement	trimethoprim resistant dihydrofolate reductase dfr
543	efrA	100	99.3	macrolide antibiotic; fluoroquinolone antibiotic; rifamycin antibiotic	antibiotic efflux	ATP-binding cassette (ABC) antibiotic efflux pump
543	efrB	162.71	96.13	macrolide antibiotic; fluoroquinolone antibiotic; rifamycin antibiotic	antibiotic efflux	ATP-binding cassette (ABC) antibiotic efflux pump	TRUE	loose hit with at least 95 percent identity pushed strict
645	tet(L)	100	99.78	tetracycline antibiotic	antibiotic efflux	major facilitator superfamily (MFS) antibiotic efflux pump
543	emeA	97.71	97.71	disinfecting agents and antiseptics	antibiotic efflux	multidrug and toxic compound extrusion (MATE) transporter
543	ErmB	98.79	97.96	macrolide antibiotic; lincosamide antibiotic; streptogramin antibiotic; streptogramin A antibiotic; streptogramin B antibiotic	antibiotic target alteration	Erm 23S ribosomal RNA methyltransferase			plasmid.Firmicutes	Tn917
645	SAT-4	45.56	98.68	nucleoside antibiotic	antibiotic inactivation	streptothricin acetyltransferase (SAT)	TRUE	loose hit with at least 95 percent identity pushed strict		ISEnfa1
543	lnuB	100	99.63	lincosamide antibiotic	antibiotic inactivation	lincosamide nucleotidyltransferase (LNU)			plasmid.Firmicutes
645	tet(M)	100	94.52	tetracycline antibiotic	antibiotic target protection	tetracycline-resistant ribosomal protection protein				ISS1W
543	lsaA	100	98.19	lincosamide antibiotic; streptogramin antibiotic; streptogramin A antibiotic; streptogramin B antibiotic; pleuromutilin antibiotic	antibiotic target protection	lsa-type ABC-F protein
645	vanT gene in vanG cluster	52.11	34.24	glycopeptide antibiotic	antibiotic target alteration	glycopeptide resistance gene cluster; vanT
543	lsaE	100	100	lincosamide antibiotic; streptogramin antibiotic; pleuromutilin antibiotic	antibiotic target protection	lsa-type ABC-F protein			plasmid.Firmicutes
543	tet(L)	100	99.78	tetracycline antibiotic	antibiotic efflux	major facilitator superfamily (MFS) antibiotic efflux pump			plasmid.Firmicutes
543	tet(M)	100	94.52	tetracycline antibiotic	antibiotic target protection	tetracycline-resistant ribosomal protection protein			plasmid.Firmicutes	ISS1W, cn_3335_ISS1W
